# Supplementary material for: A Web Tool for Consensus Gene Regulatory Network Construction
Source: Front Genet. 2021 Nov 24;12:745827. doi: 10.3389/fgene.2021.745827 (PMC8652126; doi:10.3389/fgene.2021.745827)
Supplement: Supplementary file 1 [file Presentation1.zip]

Archive with 16 entries (10 files):
- chiranjib/cascade.css
- chiranjib/chira_webscript.js
- chiranjib/data_files/
- chiranjib/data_files/datafile.csv
- chiranjib/final_results_files/
- chiranjib/index.php
- chiranjib/intermediate_results_files/
- chiranjib/Main_files/
- chiranjib/Main_files/download_intermediate_files.php
- chiranjib/Main_files/file_paths.php
- chiranjib/Main_files/final_analysis.php
- chiranjib/Main_files/final_file_download.php
- chiranjib/Main_files/uploadexcel.php
- chiranjib/R_Codes/
- chiranjib/R_Codes/PLS2.R
- chiranjib/Uploaded_files/
