# Supplementary material for: A Web Tool for Consensus Gene Regulatory Network Construction
Source: Front Genet. 2021 Nov 24;12:745827. doi: 10.3389/fgene.2021.745827 (PMC8652126; doi:10.3389/fgene.2021.745827)
Supplement: Supplementary file 1 [file Presentation1.zip › chiranjib/cascade.css]

#headerid {
	margin: 0px;
	background: rgba(197,255,23,1);
	background: linear-gradient(to bottom, rgba(197,255,23,1) 0%, rgba(81,135,31,1) 100%);
  max-height: 102px;
}

@media only screen and (max-width: 824px) {
   .mobile-hide{ display: none !important; }
}

#mainHead{
    font-family: 'Montserrat', sans-serif;
  font-weight: bolder;
  font-size: 30px;
  padding-left: 120px;
}

body{
    margin: 0px;
    background-color: #E9E9E9;
    /*background-image: url("background.jpg");*/
    background-repeat: no-repeat;
    background-attachment: fixed;
    background-size: cover;
}
.not-active{
  pointer-events: none;
  cursor: default;
  text-decoration: none;
  color: white;
}

.dropdown-submenu {
    position: relative;
}

.dropdown-menu {
	background-color: #000;
}


.dropdown-submenu>.dropdown-menu {
    top: 0;
    left: 100%;
    margin-top: -6px;
    margin-left: -1px;
    -webkit-border-radius: 0 6px 6px 6px;
    -moz-border-radius: 0 6px 6px;
    border-radius: 0 6px 6px 6px;
}

.dropdown-submenu:hover>.dropdown-menu {
    display: block;
}

.navbar-default a {
    color: #ffffff;
}

.icon-bar{
	background-color: #ffffff;
}

.navbar-default .navbar-toggle:hover {
    background-color: #000; /* change here*/
}

.navbar-default .navbar-nav .open .dropdown-menu>li>a {
    color: #ffffff;
}

.navbar-default a:hover {
    color: #ffffff;
    background-color: #000;/* change here*/
    border: none;
    text-decoration: none; 
}

#idnavbar{
	background-color: #000000;
	border-radius: 0px;
	border: none;
}

.dropdown-menu>li>a {
    display: block;
    padding: 3px 20px;
    clear: both;
    font-weight: 400;
    line-height: 1.42857143;
    color: #ffffff;
    background-color: #000;
    white-space: nowrap;
}

.navbar-default .navbar-nav>li>a {
    color: #ffffff;
}

.navbar-default .navbar-nav>li>a:focus, .navbar-default .navbar-nav>li>a:hover {
    color: #ffffff;
    background-color: #171717;
}

.navbar-default .navbar-nav>.open>a, .navbar-default .navbar-nav>.open>a:focus, .navbar-default .navbar-nav>.open>a:hover {
    color: #ffffff;
    background-color: #171717;
}

.dropdown-menu>li>a:focus, .dropdown-menu>li>a:hover {
    color: #ffffff;
    text-decoration: none;
    background-color: #171717;
}

.dropdown-submenu>a:after {
    display: block;
    content: " ";
    float: right;
    width: 0;
    height: 0;
    border-color: transparent;
    border-style: solid;
    border-width: 5px 0 5px 5px;
    border-left-color: #ccc;
    margin-top: 5px;
    margin-right: -10px;
}

.dropdown-submenu:hover>a:after {
    border-left-color: #fff;
}

.dropdown-submenu.pull-left {
    float: none;
}

.dropdown-submenu.pull-left>.dropdown-menu {
    left: -100%;
    margin-left: 10px;
    -webkit-border-radius: 6px 0 6px 6px;
    -moz-border-radius: 6px 0 6px 6px;
    border-radius: 6px 0 6px 6px;
}

.export ul,.export li a{
  background-color: white;
  color: black;
}

.dropdown-header{
    color: #777;
    font-weight: bold;
}

.navbar-nav>li>a {
    line-height: 50px;
}


/*NEWLOADER*/

.preloader-1 {
  position: absolute;
    top: calc(50% - 50px);
    left: calc(50% - 50px);
    width: 80px;
    height: 64px;
    border-radius: 50%;
    perspective: 800px;
}

.loadingtext {
  color: #000;
  margin: 5px 0px 0px -40px;;
  text-transform: uppercase;
  text-align: center;
  font-family: 'Arial', sans-serif;
  font-size: 30px;
  letter-spacing: 2px;
}

.preloader-1 .line {
  width: 3px;
  height: 40px;
  background: #000;
  margin: 0 1px;
  display: inline-block;
  animation: opacity-1 1000ms infinite ease-in-out;
}

.preloader-1 .line-1 { animation-delay: 800ms; }
.preloader-1 .line-2 { animation-delay: 600ms; }
.preloader-1 .line-3 { animation-delay: 400ms; }
.preloader-1 .line-4 { animation-delay: 200ms; }
.preloader-1 .line-6 { animation-delay: 200ms; }
.preloader-1 .line-7 { animation-delay: 400ms; }
.preloader-1 .line-8 { animation-delay: 600ms; }
.preloader-1 .line-9 { animation-delay: 800ms; }

@keyframes opacity-1 { 
  0% { 
    opacity: 1;
  }
  50% { 
    opacity: 0;
  }
  100% { 
    opacity: 1;
  }  
}

@keyframes opacity-2 { 
  0% { 
    opacity: 1;
    height: 15px;
  }
  50% { 
    opacity: 0;
    height: 12px;
  }
  100% { 
    opacity: 1;
    height: 15px;
  }  
}


/*LOADING DIV*/
#loadingdiv2{
    position:absolute;
    top:0;
    left:0;
    background: white;
    z-index: 10;
    height: 600px;
    width: 100%;
  }

  #loadingdiv3{
    position:absolute;
    top:0;
    left:0;
    background: white;
    z-index: 10;
    height: 600px;
    width: 100%;
  }

  #loadingdiv4{
    position:absolute;
    top:0;
    left:0;
    background: white;
    z-index: 10;
    height: 600px;
    width: 100%;
  }

  #loadingdiv5{
    position:absolute;
    top:0;
    left:0;
    background: white;
    z-index: 10;
    height: 600px;
    width: 100%;
  }

  #loadingdiv10{
    position:absolute;
    top:0;
    left:0;
    background: white;
    z-index: 10;
    height: 600px;
    width: 100%;
  }

  .wrapper2 {
    position: relative;
    border-style:solid;
    border: none;
}

  .loader2 {
    position: absolute;
    top: calc(50% - 32px);
    left: calc(50% - 32px);
    width: 64px;
    height: 64px;
    border-radius: 50%;
    perspective: 800px;
  }


#loadingdiv{
    position:fixed;
    top:0;
    left:0;
    background: rgba(145, 142, 138,.6);
    z-index: 50;
    height: 100%;
    width: 100%;
  }
  .loader {
    position: fixed;
    top: calc(50% - 32px);
    left: calc(50% - 32px);
    width: 64px;
    height: 64px;
    border-radius: 50%;
    perspective: 800px;
  }

  .inner {
    position: absolute;
    box-sizing: border-box;
    width: 100%;
    height: 100%;
    border-radius: 50%;  
  }

  .inner.one {
    left: 0%;
    top: 0%;
    animation: rotate-one 1s linear infinite;
    border-bottom: 3px solid #51871f;
  }

  .inner.two {
    right: 0%;
    top: 0%;
    animation: rotate-two 1s linear infinite;
    border-right: 3px solid #51871f;
  }

  .inner.three {
    right: 0%;
    bottom: 0%;
    animation: rotate-three 1s linear infinite;
    border-top: 3px solid #51871f;
  }

  @keyframes rotate-one {
    0% {
      transform: rotateX(35deg) rotateY(-45deg) rotateZ(0deg);
    }
    100% {
      transform: rotateX(35deg) rotateY(-45deg) rotateZ(360deg);
    }
  }

  @keyframes rotate-two {
    0% {
      transform: rotateX(50deg) rotateY(10deg) rotateZ(0deg);
    }
    100% {
      transform: rotateX(50deg) rotateY(10deg) rotateZ(360deg);
    }
  }

  @keyframes rotate-three {
    0% {
      transform: rotateX(35deg) rotateY(55deg) rotateZ(0deg);
    }
    100% {
      transform: rotateX(35deg) rotateY(55deg) rotateZ(360deg);
    }
  }

.helppng{
  content:url("./help.png");
  background-repeat: no-repeat;
  vertical-align: bottom;
  margin-bottom:4px;
  height:14px;
}


.resultimagecss{
  height: auto;
}


.table>tbody>tr>td{
    padding: 8px;
    line-height: 1;
  }

.tableinput{
  text-align: right;
  width:100%;
  background-color: #c0fcba;
}

.inputtable,.inputtable tr,.inputtable tr{
  border:1px solid black;
  background-color: white;
  padding: 0 5px 0 5px;
}

.inputtable tr{
  border:1px solid black;
  background-color: white;
}


.centerrow td{
  text-align: center;
  background-color: #e2e2e2;
}

.inputtable td{
  border:1px solid black;
  padding-left: 5px;
}

.tablehead td{
  text-align: center;
  background-color: #bababa;
}

.seperator td{
  background-color: transparent;
}


#camsign{
	float: left;
	border: none;
}

.affix {
      top: 0;
      width: 100%;
      z-index: 30 !important;
  }

  .affix + .container-fluid {
      padding-top: 200px;
  }

/*from*/


/*to*/
.fullscreen{
    width:95%;
}

 .affix + .container {
    padding-top:52px
}

.descriptionHead{
  font-family: 'Montserrat', sans-serif;
  font-weight: bold;
  font-size: 25px;
}
#discriptiontext{
    font-family: 'Slabo 27px', serif;
    text-align: justify;
}

#home_screen{
    margin-top: 55px;
}

#analysis_screen,#next_to_analysis_screen,#final_result_screen,#help_screen,#contactus_screen,#rsvi_screen,#rsac_screen,#weatherindex_screen,#wea_screen{
  padding-top: 105px;
}


#yearselectcy label{
  width:50px;
}


fieldset{
    width: 100%;
  background-color:#fff;
  border:1px solid #999;
  border-radius:8px;
  box-shadow:0 0 20px #5E5C5C;
  padding: 2% 5% 3% 5%;
  margin: 0px 5px 5px 5px;
}

#fieldset1{
    width: 50%;
  background-color:#fff;
  border:1px solid #999;
  border-radius:8px;
  box-shadow:0 0 10px #5E5C5C;
  padding: 1% 2% 1% 2%;
  margin: 0px 2px 2px 2px;
}


#regForm label{
  text-align: left;
  width: 150px;
}

h2{
  color: green;
  width: fit-content;
  background-color: rgb(158, 163, 158,0.6);
  padding: 10px;
  border-radius: 5px;
  font-size: 28px;
}
/*h4{
  color: green;
  width: fit-content;
  background-color: rgb(158, 163, 158,0.6);
  padding: 10px;
  border-radius: 5px;
  font-size: 14px;
}*/
#loginform{
  margin-top: 60px;
}


input[type=number]::-webkit-inner-spin-button, 
input[type=number]::-webkit-outer-spin-button { 
    -webkit-appearance: none;
    -moz-appearance: none;
    appearance: none;
    margin: 0; 
}

@media (max-width: 768px) {
.navbar-nav>li>a {
    line-height: 20px;
}

.navbarlogo{
  height: 30px;
}
}

h3{
  text-decoration: underline;
}
