# Supplementary material for: A Web Tool for Consensus Gene Regulatory Network Construction
Source: Front Genet. 2021 Nov 24;12:745827. doi: 10.3389/fgene.2021.745827 (PMC8652126; doi:10.3389/fgene.2021.745827)
Supplement: Supplementary file 1 [file Presentation1.zip › chiranjib/chira_webscript.js]

 hideAll();
 showTab("home_screen"); 


 var interresult_folder;
 var finalresultvalue;

 function hideAll(){
	$('#home_screen').hide();
	$('#analysis_screen').hide();
	$('#next_to_analysis_screen').hide();
	$('#final_result_screen').hide();
	$('#help_screen').hide();
	$('#contactus_screen').hide();

	}

 function showTab(divName){
	$('#'+divName).show();
 }


 $(document).ready( function() {
	$('[data-toggle="tooltip"]').tooltip();

    $("a").click(function() {
        var id = $(this).attr('id');
        if(id.substring(0, 3)=="scr"){
        	hideAll();
        	showTab(id.substring(3,id.length));
        }
    });
 });
 function upload_excel(){
	console.log("in Web script");
 	$('#loadingdiv').show();

 	var form_data = new FormData();
 	var file_data = $('#file').get(0).files[0]; 	
    form_data.append('file', file_data);

     console.log("the data: "+ form_data.get('file'));

 	$.ajax({
 		url: "./Main_files/uploadexcel.php",
 		type: 'POST',
 		data: form_data,
 		cache: false,
        contentType: false,
        processData: false,
        datatype: 'text',
        enctype: 'multipart/form-data',
 		success: function(rval){

 			$('#up_excel_fail').html('');
 			if(rval=='Error during file upload'){
 				// || 'Please choose a file' || 'Error occured in the R script'){
 				$('#loadingdiv').hide();
				$('#up_excel_fail').html(rval);
				$('#up_excel_fail').show();

 			} if(rval=='Please choose a file'){
 				$('#loadingdiv').hide();
				$('#up_excel_fail').html(rval);
				$('#up_excel_fail').show();

 			} else {
	 			$('#analysis_screen').hide();
	 			$('#loadingdiv').hide();
	 			showTab("next_to_analysis_screen"); 
	 			console.log("rval: "+rval);
	 			interresult_folder= rval;
	 			}
 			
 			},
 		error : function(){
				console.log("AJAX not working!");
						}
 	});
}


function down_excel_file(clicked_id){

	var file_name;

if (clicked_id=='file1_download'){
	file_name="PCR";
	console.log("File: "+file_name);

} else if (clicked_id=='file2_download') {
	file_name="PLS";
	console.log("File: "+file_name);
} else if (clicked_id=='file3_download') {
	file_name="Ridge_Regression";
	console.log("File: "+file_name);
} else if (clicked_id=='file4_download') {
	file_name = "Correlation";
	console.log("File: "+file_name);
}

 	$.ajax({url:"./Main_files/download_intermediate_files.php",	
 		type:'POST',
		data: {file_name : file_name, interresult_folder: interresult_folder},
// 		datatype: 'json',
		success : function(rval) {
			console.log("download Path: "+rval);
			if (file_name=="PCR") {
				$("#file1_download_anch").attr("href",rval);
			} else if(file_name=="PLS"){
				$("#file2_download_anch").attr("href",rval);
			} else if (file_name=="Ridge_Regression") {
				$("#file3_download_anch").attr("href",rval);
			} else if (file_name=="Correlation") {
				$("#file4_download_anch").attr("href",rval);
			}
			var userindex= rval.indexOf("intermediate_results_files");
			var newrval=rval.substring(userindex,rval.length);
			var finalrval="./"+newrval;
			console.log(userindex+"  ::  "+"  :newrval:  "+newrval+"  :finalrval:  "+finalrval);
			window.location=(finalrval);

			 console.log("successful downloadfunc");
			 console.log(finalrval);
			

}
});
}

function further_analysis(){
	$('#loadingdiv').show();
	console.log("Inside final analysis");

	$.ajax({url:"./Main_files/final_analysis.php",	
 		type:'POST',
		data: {interresult_folder : interresult_folder},
// 		datatype: 'json',
		success : function(rval) {
			console.log(rval);
			$('#analysis_screen').hide();
			$('#next_to_analysis_screen').hide();
			$('#loadingdiv').hide();
 			showTab("final_result_screen"); 


}
});

			
}

function final_file_download(){
	$.ajax({url:"./Main_files/final_file_download.php",	
 		type:'POST',
		data: {interresult_folder: interresult_folder},
// 		datatype: 'json',
		success : function(rval) {
			$("#final_file_download_anch").attr("href",rval);
			var userindex= rval.indexOf("final_results_files");
			var newrval=rval.substring(userindex,rval.length);
			
			var finalrval="./"+newrval;
			console.log(userindex+"  ::  "+"  :newrval:  "+newrval+"  :finalrval:  "+finalrval);
			window.location=(finalrval);

			 console.log("successful downloadfunc");
			 console.log(finalrval);
			

}
});
}
