# Supplementary material for: A Web Tool for Consensus Gene Regulatory Network Construction
Source: Front Genet. 2021 Nov 24;12:745827. doi: 10.3389/fgene.2021.745827 (PMC8652126; doi:10.3389/fgene.2021.745827)
Supplement: Supplementary file 1 [file Presentation1.zip › chiranjib/data_files/datafile.csv]

AFFX-Mgr-ef1a-3_at	2.57	2.57	2.59	9.7	9.34	9.57	9.62	2.211759833	5.149999061	4.7467051	2.082263175	5.357108572	5.481508846	3.197383583	3.390014587	3.111484773	3.246225926	2.939156652	3.101441215	2.931205615	3.201713765	3.220890355	3.228047844	3.232525292	3.153489343	3.106919381	3.34544953	3.217768722	3.235564735	3.174182906	3.329716104
AFFX-Mgr-ef1a-3_x_at	2.13	2.21	2.18	5.94	5.88	6.01	6.28	8.978853435	9.252523521	10.54786814	9.840442777	7.011540365	7.026268908	3.814948191	3.873992075	4.044959865	4.162309103	3.982732643	3.807492024	4.036515274	4.136163579	3.980444009	3.732819333	3.952238629	4.012384302	4.094851216	3.954530115	4.282062329	4.073074671	3.710567439	4.036805586
AFFX-Mgr-ef1a-5_at	2.72	2.88	2.74	4.82	4.73	4.71	4.68	7.083564424	6.694058347	8.337028647	7.869643192	6.264247413	6.965888155	7.830179526	7.655971029	6.945351363	5.854962902	5.559826093	5.212156135	7.782399447	8.11535181	7.093979586	4.870601862	5.192139544	5.677722015	7.679228996	7.470551265	6.89079497	6.070986641	6.289348936	5.852912646
AFFX-Mgr-ef1a-M_at	2.36	2.43	2.22	6.35	6.57	6.5	6.48	8.221480788	9.163979182	8.192909219	8.013400843	6.471125666	3.770501364	4.149039797	4.21093253	4.180574351	3.756464657	4.70399409	3.995155621	3.934533329	4.713463491	4.631390638	3.957573962	5.215072398	4.914814884	4.295889591	3.62796837	3.714857197	4.178155059	3.706091212	3.923898543
AFFX-Os_Actin_5_f_at	2.75	2.56	2.51	6.53	6.56	6.35	6.42	3.595503661	4.276206311	3.590266665	4.485729504	3.329496783	4.481873683	3.018558846	3.375224324	3.067092933	3.551299315	3.377492244	3.278296222	3.071392541	3.154955612	3.143316487	2.997143343	2.932194833	3.282084536	3.304675809	3.213849703	3.648114063	3.376383562	3.032666159	3.50464432
Os.10001.1.S1_at	2.39	2.32	2.35	6.75	6.39	6.82	7.06	8.50165012	8.589924493	10.01615363	9.404360324	6.390650491	5.773838126	4.054130169	4.298746302	3.888733464	3.856736166	3.436007009	3.51385097	4.080888521	3.640940513	3.707350765	3.854118076	3.405437032	3.714247186	3.775843518	3.567358506	3.710861907	3.536942256	3.620837592	3.507968513
Os.10023.1.S1_at	2.84	2.73	2.79	3.6	3.69	3.63	3.62	4.541582983	4.984931073	5.020359961	5.027799863	5.154822159	4.338959175	4.260892031	4.316916777	4.254183039	3.910939107	3.911283165	3.819795116	4.175848839	4.3823798	4.008356101	3.943481993	4.17368189	3.951241495	4.175061324	4.199398817	4.645647271	4.314145536	4.264578295	4.200807626
Os.10041.1.S1_at	2.5	2.64	2.77	5.93	5.81	6.32	5.98	6.460316637	6.759888183	5.219029085	5.412049832	7.444923769	7.945250684	2.786767992	2.643826502	2.873742986	3.006757423	2.927499581	3.039516986	2.96611264	2.822667036	2.818174718	2.738470261	2.749078804	3.061626974	3.413192029	2.920373792	2.962218471	3.067813591	2.615902938	2.936209226
Os.1005.1.S1_at	3.97	4.15	4.08	7.48	7.47	7.85	7.98	10.38985716	10.57249181	11.73301108	11.441139	7.045628625	6.95986287	4.313431906	3.816809213	3.168561508	3.132845459	2.272736331	2.220571401	3.626132404	3.877698478	4.260078574	2.847673953	2.58499142	2.072006395	3.15442531	3.360189174	2.901973674	2.83297593	2.826289472	2.214703151
Os.10052.1.S1_at	3.17	3.06	3.2	7.84	7.26	7.63	8.1	4.964338557	5.030720098	7.284153192	5.943243879	3.994670229	0.663626982	2.149567678	2.190497341	2.224187105	2.069724542	2.013385928	2.143653373	2.126383329	2.131305423	1.919484614	2.115967101	2.275961619	2.189530221	2.035131569	2.219937063	2.09626211	2.127350449	2.361343522	2.435262057
Os.10058.1.S1_at	3.53	3.27	2.97	10.44	11.06	11.85	11.43	6.842840588	7.934127233	6.672920299	5.810080585	7.04697118	5.311637526	7.9740051	7.31970933	7.260191826	7.871697852	6.8406276	7.21963438	7.491402888	6.999505848	7.231467326	7.832738739	6.362686189	6.80148985	7.759733889	8.301844831	7.903520435	7.743787422	8.223655269	7.987221965
Os.10065.1.S1_at	2.33	2.54	2.54	6.08	6.13	5.58	5.7	2.393037217	6.189176189	4.18449454	3.268594584	2.51421065	4.987134377	3.044941307	3.20432421	3.373852005	3.620641998	3.360060992	3.432837351	3.688947563	3.540027802	3.324934528	3.129766068	3.525047335	3.636784415	3.562060534	3.383664456	3.432837351	3.655500246	3.43709165	3.429241401
Os.10081.1.S1_at	3.79	3.57	3.88	7.81	7.96	8.51	8.47	3.093773117	3.984780725	0.082484602	2.133750919	5.218099174	4.798900739	6.038959993	5.701215112	5.749590014	7.26494986	6.448900838	6.774513519	5.554073608	5.307657807	5.505155037	6.549569981	5.513383594	6.656691982	4.987488217	6.100846106	5.942981944	6.079612683	7.066080047	6.7448843
Os.10083.1.S1_at	2.55	2.62	2.8	5.82	5.61	5.7	6.2	9.836561679	9.929546919	11.51477322	10.88562774	4.507991214	4.821623487	2.706299741	2.48956244	2.307106166	2.372409349	2.824528219	2.748248928	2.358638206	2.533093081	2.543659349	2.487982146	2.533942778	2.38841441	2.505187138	2.166304378	2.399618234	2.505616746	2.436962969	2.462600568
Os.10091.1.S1_at	3.05	3.1	3.63	10.36	10.67	11.69	11.54	5.396906132	9.190195067	4.737475857	4.927597836	7.52100361	4.502871575	7.322644254	6.627382364	7.029353373	7.208027355	7.012308099	8.132209487	6.380186141	6.495589779	7.156370903	6.661047666	7.179554068	7.45143769	6.44252192	6.299018519	6.218091363	6.598238872	6.669402036	6.433274967
Os.10093.1.A1_at	3.28	3.16	2.9	6.57	6.22	6.82	6.55	1.24898409	2.159893935	-0.020324353	-0.356945479	1.374177033	3.731519976	2.441488019	2.456504275	2.440248357	2.42742576	2.494428777	2.383133163	2.441488019	2.703183399	2.355796148	2.426035612	2.314250449	2.458720416	2.521728461	2.429918195	2.271148496	2.42551556	2.387512847	2.482218875
Os.10093.4.S1_s_at	4.16	3.71	3.32	8.38	8.71	8.65	9.17	11.58789469	11.5389358	12.23660024	11.90296669	10.64754837	10.42240122	6.63339745	7.218175884	6.667604368	6.22455718	6.09783658	5.681000052	7.088453134	7.130303996	6.674317127	6.366646408	6.274525126	5.844185339	6.744363632	6.099620066	5.704529225	6.379364406	6.123761355	5.831677246
Os.10116.1.S1_at	2.37	2.58	2.35	5.47	5.98	5.63	6.14	9.574322938	9.874601803	10.63380353	10.22594246	6.755475147	5.539872226	4.812561335	4.651644144	4.960094369	4.745607252	4.537302036	4.681667945	4.482546288	4.450679949	4.411381343	4.430804801	4.582163646	4.378873753	4.17231967	4.293284032	4.939216313	3.917224295	4.367732047	4.712908109
Os.10126.1.S1_at	4.23	4.39	3.97	6.58	6.4	6.34	6.24	12.16770666	12.27546399	12.73699377	12.75791915	10.37590826	9.519877992	8.227767227	7.397810161	7.149943038	6.918437788	6.015394159	6.485032949	7.464182353	7.036279524	7.010417983	6.543931165	5.736513867	5.838038568	7.624914136	6.904969613	6.779491667	6.844748102	6.703790129	6.774959373
Os.10136.1.S1_at	2.35	2.72	2.74	7.52	6.75	7.3	7.47	7.973341491	7.720928243	10.24092248	9.767221104	6.141295856	5.490724147	2.279322271	2.599807566	2.688666972	2.440093274	2.557056007	2.688129534	2.229448522	2.442380154	2.647460982	2.216266006	2.288815332	2.386704314	2.461699178	2.486290908	2.316971911	2.205268103	2.711700078	2.494286048
Os.10137.1.S1_a_at	3.45	3.22	2.47	7.98	8.72	8.6	8.36	5.71867671	5.075250225	5.359710912	5.350444206	6.1481247	5.460057744	3.156076051	3.30564062	3.402181623	3.446910908	3.178195143	3.38757078	3.385273115	3.51242901	3.199119932	3.32997869	3.560430664	3.204439442	3.71603939	3.815926087	3.276541111	3.58805449	3.26768341	3.022643476
Os.10149.2.S1_at	3.15	2.94	2.41	7	7.5	6.85	7.04	9.275768341	9.287292206	10.64350449	10.43408607	7.758742891	5.210209607	3.16075805	3.064551948	3.067091246	3.16075805	2.789833847	3.102017502	2.734979718	2.78747302	2.876972056	2.778300677	2.738521933	2.864977348	3.046050533	2.864899695	3.274293077	3.09279523	2.675628436	3.040926488
Os.10166.1.S1_at	4.66	4.17	3.9	7.64	7.41	7.73	7.79	11.24175678	11.15194251	12.33309384	11.92904014	8.747702921	8.904071582	8.711971055	8.474204759	8.461160567	7.26356133	6.891584646	7.179713985	7.961082359	8.324691401	7.762919174	6.676821902	6.22875116	5.875904725	7.794755191	7.801893103	7.580845733	6.405002923	6.726978055	6.867023249
Os.10168.1.S1_at	3.84	3.66	3.55	7.52	7.39	7.75	8.29	14.14312807	14.54585739	14.26427398	14.57451075	13.72400217	11.91077763	6.119145632	6.140705685	6.384816965	6.96555254	4.416366459	4.969444612	6.027766401	5.985850618	5.251680082	6.626391045	4.173580828	4.17970578	7.14869095	5.945585245	5.699291512	8.086413641	5.889414197	6.846480254
Os.10180.1.S1_at	3.21	2.88	2.58	6.95	7.53	6.69	7	10.73416766	10.3369528	11.74900204	11.18669615	7.23688481	6.294530693	5.72154434	5.507961091	5.381514367	5.926530672	5.590691797	5.355789197	5.7183755	5.637793563	5.29676754	5.684325747	5.49874922	5.68878325	5.407582081	5.298955473	5.030582529	5.468815364	6.157338265	5.17927746
Os.10208.1.S1_at	4.01	4.2	3.32	7.56	7.76	7.72	7.88	7.739679364	6.860577995	8.416269745	7.318009468	6.181706861	6.318891635	3.611161289	3.573444624	3.421890454	3.280547263	3.384414898	3.464612357	3.50010014	3.310862917	3.225408234	3.215370504	3.17551603	3.29285059	2.992700219	3.126461247	3.757704957	3.080081666	3.344977427	3.314956758
Os.10212.1.S1_at	2.28	2.29	2.29	6.45	6.55	7.42	7.36	4.470504328	7.551323748	3.879823372	2.330285897	6.359798747	3.783540469	5.120910183	5.470145261	5.10058806	5.101497942	5.296681577	5.330139939	4.964988213	5.562071639	5.456264132	4.929229708	5.976741535	5.212468245	4.84223368	5.282596799	5.457086601	5.100903785	4.987136166	5.172624383
Os.10215.1.S1_at	2.36	2.54	2.17	4.6	4.54	4.5	4.2	6.997190774	7.08306441	6.971302127	7.060739158	6.489674586	6.174985586	7.176153674	7.602447954	7.341016059	7.272512513	6.841445701	6.884306759	7.729902327	7.66092051	7.58925418	7.128342557	6.927163205	6.656032612	7.623150617	7.31459173	7.129487845	7.158580598	6.715839037	6.633454048
Os.10275.1.S1_at	3.25	3.75	3.17	6.19	6.5	6.22	6.66	6.699565513	6.933065056	6.141498188	5.978065177	5.320379974	6.125934142	3.076985382	2.941729597	2.918919228	2.948753943	4.35729063	3.02433837	2.955500549	3.020060037	3.397734269	2.862631468	3.480037713	3.306738493	2.64154985	2.788848113	2.895628872	2.584299324	2.906813275	2.465742416
Os.10286.1.S1_x_at	3	2.98	3.46	9.16	9.1	9.08	8.14	5.691732354	5.551592918	6.230226074	5.565581945	5.75180111	5.279166678	5.389447615	5.245197942	5.369178252	5.289978559	5.91666574	5.861045874	5.275148234	4.739781083	5.456356119	4.900195827	5.100650613	5.788761165	5.207352864	5.116762588	5.393076782	5.2502976	5.193767618	5.998862775
Os.10294.1.S1_at	2.97	2.99	3.43	5.9	6.34	5.99	6.52	4.257802676	3.796390097	4.178180801	4.515674611	1.966227413	3.482525641	2.077996069	2.189178474	2.371791638	2.483280208	2.252847147	2.292812863	2.297905644	2.304047248	2.068076356	2.539944303	2.297905644	2.217291647	2.157123096	2.393023151	2.198329609	2.219782802	2.320793777	2.246568821
Os.10316.1.S1_at	3.19	2.7	2.49	6.05	5.93	5.83	6.24	9.747718024	9.479311413	10.84137565	10.12034157	8.305332181	7.694921969	7.794086101	7.336740554	7.279172562	7.295545056	6.59084482	6.799245834	8.280048434	7.986442664	7.854185251	7.564028576	7.205749308	7.129234792	7.851482728	7.234394319	7.061869086	7.183454075	6.904073068	6.573605196
Os.10346.1.S1_at	4.58	4.23	4.75	8.34	7.52	7.9	7.78	7.76540877	7.760507061	7.985056351	7.959289099	6.544100488	9.773414529	10.14222824	9.824769427	9.277650683	10.036216	10.56885526	10.23207064	9.859285138	10.27641541	9.634387165	10.53888324	10.72986737	9.93838364	10.15756313	9.527298646	9.479384888	10.96726078	10.30462751	10.05619034
Os.10356.1.S1_at	2.25	2.89	2.71	6.11	7.05	6.39	6.55	4.661658403	1.99224273	5.141142555	0.9245408	1.951811567	4.208766947	3.932610587	3.74523216	4.114338272	3.605460741	3.708121557	3.605464269	3.987679	3.454443912	3.930012743	4.405184106	3.731971131	3.763999583	3.747004736	3.640955925	3.79530014	3.468941753	3.742881192	3.968677138
Os.10358.1.A1_at	3.72	3.1	3.8	9.27	9.58	10.21	10.15	5.895300197	10.58774002	6.430459242	7.827742824	8.270930673	5.450204997	5.930434834	5.2632323	4.797330498	3.581546114	3.770422428	3.832306828	5.060370724	5.4738879	5.512507913	3.269648566	5.824704879	4.611439123	5.14053334	4.865203319	3.627566299	3.742784607	3.832736455	3.248636934
Os.10374.2.S1_at	3.58	3.23	2.97	8.82	8.72	9.46	9.88	12.85241637	12.7715328	13.3033384	13.13976397	9.781228553	8.29447831	8.107409471	7.541305855	7.346493445	6.711930438	6.625409742	6.551726792	8.003863863	7.5588729	7.131954978	6.674580358	6.713813879	6.241510752	7.561924681	6.518304881	6.417017108	6.735277888	6.301197348	6.24090559
Os.10384.1.S1_at	2.86	2.64	2.73	10.24	11.01	12.49	12.39	5.191286276	8.696094692	4.563762178	3.680841924	0.71389813	5.222673204	5.421611794	4.82791711	4.274324047	3.456346077	3.529958039	3.831660706	4.084361632	4.946564554	4.863905948	3.39635731	3.713230582	3.349176187	4.772757109	4.976432967	3.99214767	3.376383562	4.074861406	3.63334725
Os.10411.1.S1_at	5.88	6.13	5.86	8.19	8.13	8.64	8.65	12.09119404	12.13544637	12.73513923	12.76691603	10.68681564	10.21720648	10.60434454	10.29036622	10.16676446	10.03144721	9.584112518	9.668361965	10.77087807	10.40834458	10.18293369	10.05729754	9.585628701	9.736202102	10.52531657	10.15716148	9.738778858	10.08645751	9.771017124	9.48406138
Os.10416.1.S1_at	7.51	7.6	7.41	5.4	5.21	4.83	5.38	8.452488362	8.146319189	8.10974187	8.02233452	8.397636132	8.935545199	4.251051559	4.674347	3.955185467	3.921224265	4.188376817	4.055062322	4.518371487	4.458740956	3.975398693	4.575880178	3.774716975	3.489974903	4.270866511	4.45315715	4.355094784	4.274725913	4.678654812	3.843404626
Os.10423.1.S1_at	7.08	6.85	6.58	8.79	8.95	9.24	8.99	5.393103821	5.355418054	4.513459163	1.652380942	7.579904211	8.326123837	3.42938643	3.38040759	3.410750681	3.295627843	3.835851193	3.677617601	3.369397728	3.39191066	3.122707751	3.306010109	3.316648635	4.047122239	3.650531617	3.50547362	3.610930493	3.583773119	3.723981139	3.724348296
Os.10423.1.S1_s_at	2.78	3.48	3.12	9.17	9.46	10.63	10.74	9.826515121	10.73616513	11.38095883	10.66546028	9.823841691	7.688453147	7.738301753	8.020336902	7.426731756	6.669560529	7.76506707	7.418578528	7.243363264	7.532182528	7.545473449	7.402859623	8.002099057	7.12600919	7.037917718	6.478616107	6.789924528	6.661929489	5.843757587	5.066782758
Os.10424.1.S1_at	6.48	6.23	5.95	9.41	9.74	9.23	9.98	7.194116609	7.401937594	8.239827624	8.44178224	6.097899391	6.570139564	6.78841311	7.437450834	7.099469413	6.438517319	6.979882118	7.140014758	6.818169434	6.850414169	6.253566832	6.042453033	6.028621678	6.621096817	4.959090399	5.073508124	5.377187457	5.189536405	5.810585011	5.404120296
Os.10425.1.S1_at	2.72	3.18	3.26	5.32	5.09	5.53	5.41	6.177770327	5.481286023	5.389587461	5.614453669	1.672017935	3.36305891	8.660908841	8.483859304	8.153276077	8.270262281	7.960021166	7.598254867	8.324552036	8.810633403	8.887788882	8.172095408	7.84631412	7.651237772	8.425713902	8.541831262	8.022748452	7.685629066	7.971705861	7.312420864
Os.10433.1.S1_at	2.48	2.25	2.27	5.26	6.18	5.5	5.33	2.53490824	4.156437068	2.101619824	4.045722536	0.784520734	2.396745876	3.958846774	4.052817478	4.15712128	4.121551498	4.283500543	4.292583278	4.016460743	3.969945541	4.136352406	4.511550121	4.159606929	3.98698864	4.348464521	4.115734853	4.028068182	4.486220161	3.685664324	4.373369237
Os.10434.1.S1_at	5.73	5.46	5.25	4.01	3.93	3.84	3.87	7.358167658	7.2773339	7.499798062	6.859485091	7.184458835	7.306927502	6.923311298	6.992837801	6.439223052	7.043451905	7.160071868	6.532765588	6.940570962	6.873091567	6.472655188	7.717414736	6.648596798	6.407370689	7.122737552	7.288900132	6.888957869	7.688310871	7.784583135	6.92043645
Os.10447.1.S1_at	4.31	4.37	3.51	7.98	8.42	8.69	8.98	2.642992623	8.612024375	4.627811089	3.906900214	6.745412145	0.518706339	4.466008532	4.51805776	4.412582915	4.237500017	5.578606731	4.873878625	4.181526627	5.220690296	4.807533141	4.26926421	6.936223957	5.593828318	4.643127667	4.631834175	4.113213358	3.977022456	4.290527376	4.369399295
Os.10500.1.S1_at	2.98	2.91	2.82	4.31	4.65	4.75	4.76	6.278516364	6.220846493	6.027890519	6.503021102	5.470442504	6.450391428	4.505467717	4.265927987	4.051307532	3.827150574	4.419471903	3.967403835	3.779367826	3.972352484	4.051794703	4.115276876	4.145317164	4.090609017	3.745433315	4.109333107	4.163909936	4.056998218	4.316554008	3.837504953
Os.10510.1.S1_at	4.25	3.23	3.16	8.74	9.26	10.13	9.96	6.057456771	5.121674413	6.106968016	5.770073151	4.050519111	5.609030951	8.790210689	8.26312894	8.286430862	8.842412821	7.837640702	8.166402411	8.000620039	7.737551058	7.817581462	8.773021552	7.167179606	7.685425383	8.573447108	9.107416248	8.673084816	8.791465826	9.046230345	8.855305215
Os.10524.2.S1_at	3.18	3.73	3.32	5.99	6.35	5.77	5.93	7.168772389	7.475887418	7.782270947	7.932179312	6.951564483	6.355007452	3.282031331	3.433590331	3.416347592	3.188577791	3.179774464	3.276331867	3.118591649	3.034490154	3.125598134	2.98513718	3.51882681	3.129959594	3.172742644	3.12050801	3.225857604	3.330156394	3.080408155	3.246261058
Os.10530.1.S1_at	4.77	3.71	3.45	10.21	9.02	9.25	9.95	13.558337	13.92378243	13.31885346	13.09343077	12.68268082	11.1739082	7.346199135	7.378587631	7.355139667	7.834202495	4.843077342	6.539676191	7.058733066	7.531831468	6.887545869	7.51120553	4.533111342	5.509786527	8.071521413	7.167346462	7.293405245	8.995494726	7.470644457	8.131253
Os.10561.1.S1_at	2.43	2.45	2.47	4.23	4.18	4.76	4.4	6.363971768	5.680071132	5.247035044	5.428778891	5.850986897	5.098701675	3.94113584	3.714840247	3.837539083	3.583773119	3.714520794	3.412350598	3.565444164	3.640347107	3.720573936	3.671634502	3.903729445	3.972718971	3.704311802	3.50559136	3.713442006	3.674834538	3.499268554	3.678474552
Os.10568.1.S1_at	5.86	5.51	5.38	7.24	7.03	7.16	7.04	8.300860446	8.453476425	8.556444744	8.223321179	8.83975808	8.68777108	8.23557757	8.486990283	8.805723517	8.37927729	8.837755934	8.952968087	7.97981542	8.512834154	8.861226792	8.392324276	8.516078678	9.08489682	7.792518027	8.414443299	8.451043506	8.148747219	8.626612389	8.644382514
Os.10579.1.S1_at	5.76	5.85	5.81	4.84	4.53	4.63	4.79	8.920805395	8.783882223	8.565121124	8.611725681	8.503006786	8.765780037	5.760288303	5.91939125	5.948215475	5.339166255	5.394216913	5.394814546	6.177950546	5.592288758	5.817008784	5.597249401	5.422720095	5.354143995	6.320189101	5.571461758	5.54498749	5.561806205	5.496298796	5.270763643
Os.10580.1.S1_at	2.85	2.79	2.83	3.09	3.09	3.06	3.14	4.439589895	4.638097013	4.193905758	4.394376945	4.457351327	5.591523843	2.731412341	2.672709244	2.529836496	2.707827378	2.624360285	2.639878125	2.76424346	2.866771827	2.547038253	2.723249313	2.715903009	2.493213481	2.739612587	2.634686759	2.848716137	2.568916037	2.868446222	2.786120438
Os.10583.1.S1_at	9.56	9.91	10.28	12.89	12.78	12.45	12.5	11.40012161	11.46247671	11.18909562	11.17367089	10.20800263	10.19521224	11.15520081	11.34797229	10.93138655	9.895553426	10.29106565	10.17843133	11.1743148	11.71162773	11.45392277	9.941892517	10.16913014	10.74065486	11.10318422	11.88723077	11.44842892	10.17922341	11.28448088	10.7745001
Os.10583.1.S1_s_at	4.01	3.55	3.55	7.79	8.79	9.49	9.34	9.183811521	9.502272912	10.08532639	10.15280452	5.902466769	5.283706981	3.932610587	3.375322449	3.74007183	4.111241274	3.895615076	3.912851381	4.020554053	3.412125756	3.46711977	4.008965587	4.026777803	3.6443037	3.822148992	3.524029509	3.860446174	4.014178548	3.706632077	3.707643455
Os.10591.1.S1_at	6.86	6.68	6.05	9.09	9.69	9.65	9.74	11.5951409	11.89454496	12.61083799	12.25195278	10.07791056	8.971408475	10.48392992	11.74701244	11.44918989	10.12638252	12.23189743	11.68669858	10.78428596	11.89707563	11.49750913	10.6407722	12.24689492	11.97812221	10.29001886	10.46545118	10.88099335	9.759758889	10.39396228	10.94358155
Os.10597.1.S1_at	3.5	3.1	2.85	6.49	6.6	7.12	7.48	5.152625572	5.817116691	6.540726308	6.896804646	5.551808218	5.381068752	2.583381752	2.623305297	2.796290136	2.821618828	2.780604128	2.884390592	2.986797247	2.736822559	2.846298722	2.927407254	2.818915857	2.882768548	3.292923901	2.783564096	3.071682834	2.86044265	2.788541546	2.640890443
Os.10616.1.S1_a_at	3.81	3.38	3.62	5.31	5.12	5.03	5	4.930557581	5.755499182	6.793232631	5.831122263	5.694562654	4.079898599	4.031715224	4.430240055	3.800706447	3.945341353	3.055797718	3.075126653	3.997286858	4.272168796	3.843719133	3.073263976	3.017463605	3.176119522	3.015560989	3.414702333	3.05941912	2.934388143	2.665293999	2.985078788
Os.10654.1.S1_s_at	3.33	3.03	3.45	6.78	7.65	8.28	8.16	5.745656847	5.691003665	6.58461531	6.026437127	3.624732594	3.783634754	2.983985133	3.642142256	3.069331984	2.655633542	4.518605943	3.550677809	2.874957582	3.861152936	3.399701185	3.125529589	4.98214503	4.017741498	2.904601062	2.98402966	3.001856829	3.288797088	3.108297427	2.944756825
Os.10656.1.S1_at	3.38	2.67	2.7	5.44	5.65	5.89	6.03	4.514412664	0.043638474	4.02268739	2.405597606	0.169104035	3.363030867	2.9479346	2.948933403	2.739561391	2.888864115	2.638884541	3.026777364	2.924661878	2.782540979	2.7670246	3.212934896	2.778096605	2.857414111	3.137322896	2.708105693	3.128868869	2.828952031	2.585323431	3.047281453
Os.10672.1.S1_at	8.83	8.99	9.12	6.67	7.08	6.46	6.36	8.752798758	8.604997922	8.774065532	9.045642276	9.834836023	10.12823926	6.208013321	5.852904869	6.0937832	6.816724565	6.17309615	6.305631702	6.168271084	6.209350289	6.912517984	6.823355372	6.440129851	6.888541235	5.526808235	6.142841288	6.615788764	6.291468098	6.974027337	6.003378234
Os.10695.1.S1_s_at	9.71	10.11	9.58	12.14	11.76	11.56	11.88	10.98026099	10.94850595	11.32017438	11.37924297	11.0769425	11.52504114	6.411884723	6.480750395	6.158224409	6.797174248	6.784988857	7.212060492	6.902821913	5.657464393	5.796384104	6.699024109	6.872181764	7.249083197	6.789262354	6.692093881	6.96835609	6.808154214	7.12890252	7.410616833
Os.10706.1.S1_a_at	4	4.07	4.07	9.24	9.83	11.29	11.24	9.393553489	9.952485004	9.922162161	9.507120697	8.525833979	6.759542028	5.682720692	6.337070603	6.173156836	5.452233727	7.147689872	6.766629642	5.573311585	6.877264106	6.557807864	5.478385568	7.279526032	7.28904188	5.039905603	5.142316622	4.768227102	4.946391889	5.359988261	4.928018479
Os.10714.1.S1_s_at	2.75	2.88	3.01	3.72	3.75	3.87	3.8	6.344835597	6.726136399	6.426853455	6.757570022	2.701653291	1.046819305	2.717793031	2.974350866	2.85516169	2.59228477	3.363962976	3.316422318	2.641303549	3.865369839	3.792906522	2.580055679	4.980997845	4.968708541	2.715252664	2.521488564	2.695744535	2.831153221	2.623067925	2.592275071
Os.10753.1.S2_a_at	7.75	7.73	7.69	6.88	6.86	6.77	6.66	8.223610791	8.198651301	7.407599185	7.580529931	8.324549613	8.476171036	6.44639198	6.457602663	6.068214035	6.082038718	6.009738268	5.854333843	6.300240789	6.376137363	6.274180819	6.081215635	6.158110913	5.73374248	6.230567241	6.280850432	5.811739927	5.777226723	6.136368416	5.456782983
Os.10779.1.S1_at	3.57	2.85	3.02	8.03	8.37	9.68	9.79	4.25758396	2.27806506	4.988611982	3.708650767	4.753176627	4.613478612	8.078527439	8.704377656	8.227043031	6.813343896	7.88059734	7.4841772	7.781151914	8.661292114	8.566152236	6.486652168	8.256958826	7.444422825	7.582605261	7.177871891	7.087865418	6.466620793	6.153769103	5.470003513
Os.10783.1.S1_at	3.21	3.12	3.32	7.08	7.91	8.25	9	9.768859189	9.450452467	11.40635915	10.82634192	4.156574596	0.901563962	2.813901949	2.581480278	2.739120019	2.686368977	2.803242047	2.839964034	2.703111246	2.620472575	2.611795038	2.409005315	2.656973854	2.668007391	2.563875398	2.790777917	2.468358768	2.907350545	2.629707947	2.788306732
Os.10783.2.S1_x_at	3.48	3.29	3.4	5.78	5.02	5.75	5.65	8.595287324	9.203286819	10.76242357	10.83554517	8.031698446	9.139142019	10.82943965	10.88618976	10.71858808	10.5858787	10.3001525	10.54003964	10.83712768	10.7780714	10.37601002	9.734257817	9.961175702	9.866944811	10.91587878	10.47971813	10.52621282	10.39127599	10.41899676	10.4856792
Os.10784.1.S1_at	2.8	2.84	2.53	4.48	4.18	4.66	4.8	4.587419001	5.200115881	6.380519941	5.764380659	5.252374026	5.095633321	4.52681004	3.945989072	3.654333952	3.577098657	3.674740065	3.625371505	4.45572131	4.269290627	3.817459007	3.713826071	3.759786381	3.455628197	3.736248707	3.809621818	4.034116179	4.079247033	3.692885009	3.70575711
Os.10814.1.S1_a_at	4.96	4.97	5.17	6.75	6.71	7.26	7.31	7.703204545	7.585706199	7.932013912	7.880752859	7.975756274	8.185633674	6.366428441	6.45747129	6.223875144	6.376542119	6.284742176	6.166667395	5.821779563	6.18692069	6.152047086	6.503186847	6.183616448	6.160742015	5.834241402	6.186534993	5.60455438	6.128539222	6.338246441	5.641188394
Os.10822.1.S1_at	4.22	3.37	3.37	6.86	7.23	7.37	7.61	7.906680187	7.854157767	10.54961142	9.808240233	7.239732172	5.505093798	7.950517466	9.312675988	8.12156502	8.881930936	10.00433896	9.221275986	8.532869831	9.341902354	8.848809443	9.797556744	9.983522501	9.708725104	7.28558604	7.841583096	7.61117148	8.415453169	8.035762362	7.835647824
Os.10823.1.S1_x_at	3.2	3.15	3.35	6.47	6.39	5.87	6.14	4.432545241	4.49674994	4.779559156	4.620744746	6.00533935	4.759001327	3.140660133	3.273221059	3.094544993	3.003397687	3.617968821	3.080464725	3.201271706	3.218291951	3.080637275	3.186194045	3.046770852	2.960933302	3.577777721	2.982230148	3.003485513	3.654495035	3.064013226	3.164358264
Os.10823.2.S1_at	6.25	5.69	6.08	3.96	3.16	3.32	3.66	9.065289565	9.211065748	8.574979456	8.319947539	9.158508709	9.65411327	6.586967777	5.907374442	5.760121928	6.960875785	6.363363526	6.254780275	6.744023595	5.928813751	5.442842988	7.223835006	6.106496013	6.04324976	6.23397317	6.017576648	6.10611771	6.975048331	6.33613267	5.999136121
Os.10850.1.S1_at	7.04	7.33	6.45	11	11.44	11.91	11.77	10.52938175	10.84884981	11.35763447	11.3815754	10.15128298	9.181674068	2.363369374	2.600994504	2.16916315	2.257606356	2.514616095	2.270547844	2.224417537	2.571690041	2.346407188	2.350955941	2.42347162	2.704731267	2.172445083	2.304421359	2.368235801	2.232599808	2.447796368	2.455187005
Os.10861.1.S1_at	7.05	5.95	6.95	10.03	9.89	9.8	9.52	12.3492287	12.30575967	12.63919372	12.23213908	11.38033118	11.10316976	6.883565023	7.040964133	6.826827899	7.066624277	7.729944631	7.199494401	6.498586615	7.145781477	7.189478031	6.908934801	7.13122465	7.664220782	6.399729108	7.117183837	7.000849966	7.21992687	7.400714034	6.661496177
Os.10877.1.S1_at	2.89	2.77	2.85	5.56	5.58	4.96	5.94	11.02476569	10.2005431	11.86879555	11.13201768	9.155324229	6.169468076	3.151053715	3.002384244	2.753671899	2.763053589	2.842763443	2.627721972	2.621899574	2.928349793	2.847007431	2.770719506	2.802235799	2.640188463	2.732010328	2.717992409	2.742459841	2.661243146	2.765361863	2.771453577
Os.10884.1.S1_at	2.32	2.5	2.16	5.95	5.2	5.87	6.71	6.368288186	6.592056316	5.526006193	3.920560088	3.467240347	6.242648232	3.533568821	3.310694717	3.219765723	3.111312465	3.491838535	3.510477535	3.455009859	3.240316193	3.658029567	3.427659865	3.75856009	3.342323123	3.407746685	3.396502161	3.448132895	3.433428559	3.142002276	3.511551401
Os.10942.1.S1_a_at	3.99	4.15	4.06	9.44	9.65	11.05	11.01	8.934425092	9.920154825	10.13248688	9.496406423	9.798304922	8.872034566	7.666889617	7.769901547	7.894684571	6.814753618	7.097692561	7.496724099	7.037243287	7.276630845	7.869399736	6.18490757	7.129689403	7.60184858	7.108436983	6.784650647	7.024010089	6.168536023	6.409277704	5.917281638
Os.10976.1.A1_x_at	2.99	2.9	2.83	9.17	9.38	11.33	11.55	10.4160269	11.98356726	11.62546229	11.21606678	9.439093249	6.921472036	8.943377708	9.159894926	8.702601129	7.238481038	8.422786985	8.261337003	8.240575473	9.107161478	8.664308734	7.056100457	8.842368316	8.327286494	8.080775433	7.708379658	7.484176191	6.703018675	6.925966073	6.695522905
Os.10982.1.S1_at	3.75	4.04	3.68	6.11	5.79	6.21	6.53	4.557679659	2.815202411	3.359254084	4.809995727	4.58591797	5.216784653	2.47055396	2.695900083	2.203530589	2.530703699	2.357362348	2.2146499	2.379207788	2.179602851	2.248721833	2.323233056	2.366525262	2.242535216	2.317091451	2.384220975	2.362223018	2.534898782	2.318533445	2.475886162
Os.11008.1.S1_at	5.85	6.07	4.65	9.54	9.51	10.04	10.07	6.22302475	7.215600947	7.030104293	7.789318447	6.716867465	6.732744049	2.464677306	2.39543766	2.401689752	2.516070261	2.659046156	2.383150885	2.538043703	2.290406947	2.447191805	2.508895554	2.261113116	2.487225369	2.383046088	2.490968923	2.457690126	2.629671753	2.475927367	2.395981154
Os.11023.1.S1_a_at	3.02	2.96	3.03	4.51	4.21	4.45	4.67	5.202754651	8.420937089	6.450632269	6.004532853	6.062480096	5.90945631	9.048019793	8.853286194	7.844758978	7.367088756	7.17179273	6.852398671	8.573981781	8.28237766	7.05113937	7.135215414	6.932119669	5.942991207	8.710238249	8.085780153	7.262745783	7.885866479	7.056737046	6.330532558
Os.11023.1.S2_a_at	5.69	6.01	6.01	8.49	8.35	8.39	8.48	6.789338012	7.591604624	7.355897235	7.390100152	-1.155225502	0.637100124	5.76768383	4.664294647	3.871594066	4.103073399	3.936188461	3.569783194	4.360328379	4.070785149	4.024478464	3.924600933	3.339454471	3.537417986	4.633769497	3.611712281	3.607238213	3.855630993	3.477183201	3.416467768
Os.11034.1.S1_at	6.35	6.8	5.58	9.67	9.85	10.46	10.71	6.630647182	7.571305168	7.472317172	7.095175458	6.422093367	5.998127791	2.464458871	2.522738954	2.410315995	2.59268108	2.590571284	2.63657689	2.484066931	2.400857964	2.525383356	2.294591875	2.611886471	2.634990828	2.537663525	2.649116716	2.697314787	2.566916744	2.653113702	2.132563432
Os.11040.1.S1_x_at	3.48	2.99	2.76	6.51	5.55	6.41	6.64	10.67675929	10.32769859	10.69334756	9.938559271	10.84665001	8.807802475	6.440801153	6.516181749	6.404491884	4.597216817	3.714857197	4.012392617	5.829229386	6.457169517	6.407584925	4.36328355	3.761922486	3.856676648	5.868463168	5.293811685	4.326058018	5.126125085	4.229705586	4.515763661
Os.11046.1.S1_at	3.22	2.54	3	4.93	5.24	5.11	5.45	8.016095119	8.537878433	8.566274803	9.317288238	4.543056574	2.295837613	5.560200149	5.809196738	5.534258267	7.168309014	6.802653973	6.545913142	4.754866588	5.447481717	5.383155059	7.4547415	7.273288044	7.067099726	4.834782548	6.092973048	5.108943788	6.291165967	6.346163716	5.49763578
Os.11110.1.S1_at	6.75	7.28	7.01	9.46	9.36	10.19	10.22	9.570113752	10.66809607	9.97234802	9.876334296	9.529112306	8.750526115	8.480134884	9.299419807	9.085254776	8.652601156	9.673735512	9.617872929	8.403217807	9.216712457	9.201764235	8.97175997	9.609420686	9.45800139	8.172526909	8.052548261	8.202791783	8.505824636	8.264919412	8.404577053
Os.11124.1.S1_at	8.35	8	7.22	10.46	10.8	10.59	10.97	9.240505149	10.84432131	7.907245215	8.302853656	9.768690503	9.724020933	7.782738452	7.73912271	7.731247593	7.585998844	7.83329742	8.084028172	7.913552664	7.896215209	8.196365163	8.20400242	8.554678101	8.763668036	7.667461038	7.68619705	7.621677286	7.58235249	7.776018951	8.000802205
Os.11125.1.S1_a_at	3.9	3.66	3.43	6.03	6.01	5.43	5.5	5.726564228	5.894720772	5.952314927	5.187842951	6.167119038	6.342883595	4.392384774	4.677217016	4.427276824	4.687170892	4.656598086	4.619223163	4.497472369	4.536649452	4.6816381	4.57173271	4.688067188	4.598456501	4.688973851	4.501568684	5.197725336	4.668132156	4.272430148	4.548674954
Os.11129.1.S1_at	3.93	2.99	3.53	6.77	7.49	7.01	7.6	1.576154464	1.563734117	2.958684944	3.053358138	4.254601601	3.814693968	2.602053743	2.511006709	2.591916569	2.737431998	2.418206162	2.469880902	2.602877156	2.568296671	2.321705113	2.577494194	2.524244816	2.415768201	2.604110129	2.444575983	2.54959259	2.282751174	2.375312409	2.712577185
Os.11139.1.S1_at	3.74	3.86	3.3	5.39	5.35	5.27	5.75	5.175596455	4.960275381	6.244681597	5.608729419	6.179726005	5.30635339	2.349409142	2.416928536	2.471164503	2.171767967	2.712992475	2.390332668	2.222498015	2.439624376	2.489734286	2.372414548	2.2552133	2.317195135	2.171767967	2.583264191	2.387584704	2.274710362	2.454971139	2.640494368
Os.11141.1.S1_at	7.31	7.08	7.21	5.2	5.62	5.08	4.81	4.924551251	0.610066914	3.56058046	4.958387992	3.783655705	2.850419401	6.565989618	6.803739199	6.301886825	6.411612488	7.125111859	6.59290125	6.104813875	7.002587736	6.470257906	6.729875235	7.040355364	7.285900705	5.794173914	7.043949526	6.2230325	5.569807245	7.368582357	6.720887216
Os.11160.1.S1_at	3.62	3.38	3.37	4.35	4.49	4.32	4.29	5.074835074	6.139755975	3.978836278	5.169660483	5.482674065	5.800237273	3.083342489	2.813250059	2.940728452	2.976514757	3.33172371	3.094786472	3.258635465	2.921905351	3.360413579	3.185221797	3.291797941	3.172489543	2.992153319	2.972207742	3.088026041	3.022239207	3.145380036	2.895847882
Os.11160.1.S2_at	9.55	9.19	8.81	11.97	11.66	12.14	12.6	0.425566724	5.134475607	3.269549371	1.832031229	1.140392577	1.493165672	7.55721268	7.439881473	7.051315911	6.501488541	6.911741542	7.070716344	6.97648756	7.020033596	6.611273399	6.220153772	6.382712223	6.536884317	7.571718764	7.661696538	6.877442842	6.894523265	7.516183928	7.415654921
Os.11182.1.S1_at	2.89	3.58	2.91	5.07	5.65	5.75	5.64	4.67845507	4.418081978	3.604344176	3.186020319	-0.408720802	1.827022274	2.793590543	2.908586116	2.902798283	3.010365426	3.24913635	3.09988203	2.978265785	2.805954966	2.820447965	2.902798283	3.339634235	2.966596125	2.516390962	2.727350901	2.814996081	2.472144671	2.578158653	2.780948727
Os.11183.1.S1_at	4.61	4.26	4.34	6.33	6.51	6.92	7.19	7.248553811	7.188608625	7.79179454	8.040322603	7.433268285	8.073509643	8.017985115	7.76894132	7.206937182	7.918134422	7.597921947	7.14316085	7.657672061	7.551276396	7.339865794	8.276897606	7.215418809	7.040964133	7.650986362	7.818962798	7.538707391	7.769862869	7.451613596	6.606927086
Os.11183.1.S1_s_at	6.29	6.05	4.82	10.51	9.55	9.75	10.54	13.92568424	13.99540502	13.77358225	13.66769924	13.20260291	12.0395771	10.1780232	10.33208276	10.18917962	9.189344111	7.722521753	9.039748805	9.597439306	10.00891641	9.805529862	9.102689019	7.822828391	8.373778173	9.865717191	9.553774101	9.654831276	9.670947944	8.405990364	9.503106106
Os.11194.1.S1_at	3.39	3.14	3.11	5.5	5.26	6.05	6.23	10.87148946	10.97994673	11.61596062	11.62236303	9.88377506	8.76159777	9.383069875	9.015717939	8.160644041	7.432475925	6.866377246	6.491504341	8.907657807	8.772532792	7.852482567	7.323171265	6.171230423	5.74998453	9.049334293	8.332494944	7.659939541	7.599234221	7.056821993	7.04461136
Os.11195.1.S1_at	2.67	2.92	3.36	5.38	5.52	5.99	6.34	6.623264053	8.166208284	8.347426486	7.715165801	6.2328219	5.473118001	6.298943774	6.477527822	6.209494393	6.232361668	6.606213643	6.444301727	5.918013917	6.577729089	6.399284053	6.522713843	6.855146445	6.245685847	6.384897313	6.383087732	6.04358816	6.193512638	6.329181239	5.918380465
Os.11230.1.S1_s_at	2.58	2.94	2.57	8.24	7.23	9.51	9.49	6.896429287	6.462044137	7.411282172	7.112533338	6.424854922	6.843531675	7.021580763	8.14300661	8.559479821	7.163930526	7.779154708	8.217710248	6.68969203	7.849630436	8.52725208	7.180843223	7.525577025	8.244433246	7.09489728	8.205627898	8.336065208	7.041572645	8.267641998	8.672811992
Os.11250.1.S1_at	2.89	3.3	2.55	5.19	5.44	6.02	6.01	5.484718187	4.576915107	4.892410456	3.933770901	5.177590957	6.026472539	6.769726513	5.66403332	5.153704882	4.81852038	4.474937172	4.332801434	6.006321703	5.386896445	5.677722015	4.731957461	4.405275084	4.639497362	5.941910849	5.329078887	5.124570156	4.868423879	4.689575922	4.392321855
Os.11286.1.A1_at	3.81	3.75	3.46	2.78	2.74	2.68	2.67	4.645776581	4.968938605	4.148901574	4.714525785	5.944881866	5.398593216	3.713805654	3.967483352	3.674223011	3.722885211	4.324219975	3.637808179	3.84490781	3.924271814	3.765508895	4.119172271	3.87262661	3.456169014	3.568512513	3.759550306	4.0233913	3.785018109	4.259469056	3.527675746
Os.11301.1.S1_at	6.85	7.78	7.05	9.78	9.94	10.53	10.57	13.32934788	13.29803392	13.84457828	13.53405966	10.35605575	9.312072913	9.982846368	9.79456758	9.447496208	7.926124343	8.06805098	8.097499231	9.796843673	9.799288677	9.581187734	7.886201817	7.901992424	8.041317688	9.676240731	8.876381001	8.586125991	7.409145279	7.949181104	7.615478969
Os.11301.1.S1_x_at	4.02	3.66	3.03	6.98	7.51	8.52	8.23	9.03760186	10.8661739	8.737984138	8.90945211	9.040259579	8.434098586	8.90250129	8.750465522	8.579156734	7.696821514	7.475449043	7.582117648	8.628888279	8.733387092	8.532005204	7.670340365	7.465119164	7.196022422	8.696972618	8.627215604	8.11788893	7.857372531	7.842763545	7.388595325
Os.11307.1.S1_at	2.45	2.61	2.69	6.51	5.24	6.38	6.83	9.411428364	9.642167248	9.544114402	9.121836529	7.758616321	8.429724748	5.992403918	6.817560373	6.574713227	5.957280341	6.168021739	5.343916504	6.330669258	5.996729371	6.195642784	5.497069911	5.108796226	4.736904862	5.076079997	5.458659003	5.507025915	4.271586165	4.132073748	4.139386387
Os.11312.1.S1_at	12.93	12.77	12.74	13.81	14.02	14.23	14.2	14.12647863	14.31969329	13.91832287	14.05475692	14.35422183	14.54971248	12.71924703	12.68056358	12.59101654	12.72271732	12.70507706	12.68773408	12.6817801	12.59387096	12.39744582	12.58591893	12.50299979	12.72740435	12.68617039	12.81373879	12.65190404	12.85494253	12.85486888	12.81853067
Os.11365.1.S1_at	5.19	3.08	3.66	10.55	9.26	9.42	10.22	10.72451385	10.71213145	10.62505126	9.639366035	11.2978964	8.67640494	8.907940912	8.730158447	8.83728628	9.065671534	6.601671375	7.894264626	9.112475783	8.833933974	8.490590741	10.08154802	7.47265122	8.030519252	9.959448705	9.175262594	9.2474473	10.93258406	9.053111781	10.04764027
Os.11376.1.S1_at	9.7	9.63	9.77	8.8	8.74	8.42	8.49	8.17127189	8.325404405	8.315620569	7.876093285	8.943517006	8.610190671	8.316255037	8.465536442	8.721354557	8.775977496	8.653387517	8.933867339	8.531315377	8.490796928	8.629631411	8.647263856	8.619613533	8.970556378	8.531315377	8.81433536	8.665209134	8.506747953	9.067041397	8.93555106
Os.11392.2.S1_at	3.03	3.3	3.58	5.47	5.5	6.19	6.19	8.81969692	11.17854037	8.400119474	7.801915252	9.777178041	8.154483973	9.700610673	8.754506873	8.707273707	8.634747628	7.795017408	7.785128311	9.453540191	8.519882624	8.920666557	8.002914899	7.785156968	7.672565913	9.102902718	8.313705001	8.447782203	8.562478893	7.543874405	7.053065669
Os.11396.1.S1_at	4.06	4.65	4.96	7.47	6.75	6.91	7.14	5.657617141	5.250832756	5.495311416	4.942134428	2.486171169	5.661062629	9.763620191	10.03672465	9.626217622	10.07565428	10.92490594	10.63196977	9.662039643	10.45924963	9.946759942	10.54073092	11.08485849	10.26830532	10.14150706	9.750029161	9.711185005	11.02470299	10.73655514	10.36397905
Os.11407.1.S1_at	2.97	2.74	2.93	5.86	6.22	6.66	6.59	7.560332834	8.120668159	8.279944811	8.308202491	5.828519882	5.701485293	4.469671983	4.815981661	4.556438567	3.863129486	5.914239243	5.334197722	3.928619538	5.160786714	5.102598769	3.825064822	6.478253588	5.32630431	3.999271964	4.329345907	4.106402684	4.298444901	3.770642007	3.84756941
Os.11423.1.S1_at	4.44	4.4	3.95	7.91	8.6	7.52	7.29	8.11233003	9.11206673	6.826751848	7.335738703	7.838775326	7.815332056	4.904016714	4.869783264	4.699112258	4.68699789	4.877641095	4.96626918	4.945963516	4.812194364	4.69754785	5.115854772	5.070270696	5.127484843	4.900042061	5.089077651	4.98404752	4.843218657	5.022841876	4.962383269
Os.11435.1.S1_at	11.23	10.8	11.15	9.45	9.2	8.94	8.68	10.86086195	10.93804315	10.29009951	10.34256363	11.61194694	11.72283741	9.151538366	8.905636892	8.303629484	8.273674757	8.953151022	8.524588683	9.266089437	8.583402151	8.168484181	8.799293361	8.299830321	8.97930062	8.475274282	8.592391313	8.701086513	8.381496541	8.997018149	8.89963181
Os.11444.1.S1_at	3.21	2.37	2.51	7.12	7.53	8.69	8.96	5.068700902	5.061521328	1.113653831	4.89452192	2.086277647	1.69178427	7.521538414	8.387914476	8.025779756	6.484431973	7.525809246	7.287028769	7.508066254	8.367881972	8.412186481	6.437151407	7.727266316	7.249241277	7.510729528	7.020775056	7.083278849	6.341383491	5.824002785	5.504458301
Os.11450.1.S1_at	9.44	10.05	9.75	8.28	7.83	7.83	7.73	9.404356066	10.21476838	8.769566796	8.75687985	9.869771181	9.921574683	8.53267454	8.178606527	7.704925745	7.108853236	7.14431094	6.723084532	8.330961379	8.037040341	7.806406247	7.663985389	6.740236354	7.114383285	7.872320189	7.829998941	7.813709605	7.631294944	7.235454535	7.207992652
Os.11450.1.S2_a_at	8.42	8.4	7.46	11.03	11.77	12.37	12.16	13.36197118	13.59221174	13.58332962	13.20996352	12.3289133	10.83168727	9.111565253	9.748523545	9.023356064	9.300829771	10.55185839	9.966983823	9.173609379	9.411395876	9.217514843	9.516485683	10.11970687	9.899401894	8.838184417	8.21793959	8.268171767	9.189584912	8.805628847	8.706965477
Os.11450.1.S3_a_at	5.13	4.23	4.31	9.03	9.22	10.63	10.81	8.290101811	9.207153457	8.759618589	8.916610995	7.658090063	7.248392518	8.727996768	8.64525939	8.842396795	8.175879376	8.030226979	7.816687047	8.58883946	8.446972629	8.354214154	7.930810049	7.446992926	7.309558385	8.842360292	8.429129506	8.065597982	7.954267488	8.229160571	8.025208788
Os.11459.1.S1_at	2.7	2.34	2.76	5.41	5.81	5.44	5.29	4.394424965	5.756254743	5.279300421	5.677361654	5.034519474	5.27056258	5.776074235	5.329161729	5.528626725	5.319780581	5.583899357	5.665417506	5.715562485	5.710751749	5.87911213	5.597249401	5.682867747	5.701161831	5.507662832	5.699471494	5.980611816	5.66401808	5.745663692	5.66401808
Os.11464.1.S1_at	2.55	2.64	2.57	8.05	7.77	6.52	6.24	11.09146183	10.84586636	12.35631166	11.99531138	7.114991613	5.587400998	3.522287954	3.973725382	3.64531414	4.157490532	3.052931857	3.728894784	3.833584473	3.331630996	3.27738744	3.216740485	2.630804029	2.942818295	3.829747288	3.400082583	3.358597078	3.419453947	3.574113329	3.374664105
Os.11471.1.S1_at	4.22	3.85	3.66	8.34	8.94	10.61	10.35	9.816014037	9.214357981	9.114619495	8.470032452	8.647731829	7.531092893	8.3472737	7.94489612	7.966643216	6.73326569	6.199381876	6.268181677	8.30765208	7.996393634	8.207522257	6.444525455	5.700419239	5.643963012	8.296595157	7.676715588	7.71655185	6.893728226	6.796528505	6.169173534
Os.11474.1.S1_at	5.74	6.04	5.75	7.37	7.75	7.97	7.92	8.766323505	8.942095124	8.396442094	8.475121372	9.237346215	9.150805893	9.528872846	9.706434821	9.618116048	10.18092631	9.957791321	9.743465394	9.376742525	9.840887292	9.944481218	9.889309965	10.00183889	10.06782787	9.416972129	10.06737766	10.14776665	10.119746	9.901480514	9.988894904
Os.11491.1.S1_at	5.99	6.4	6.97	9.25	8.69	8.93	8.88	1.881182988	0.771108046	3.726199082	4.452015499	1.390337512	5.121110748	9.77988013	9.675550768	9.472375726	9.978428508	10.22462359	10.20893594	9.561397188	10.03985637	9.494873351	10.20381383	10.18210546	9.807767667	9.936244205	9.671821335	9.491404	10.62440924	10.38541506	9.744151513
Os.11506.1.S1_at	12.43	11.88	12.09	13.58	13.71	13.44	13.43	13.44620453	13.68846888	12.98039845	13.08235698	13.89058729	13.91774501	8.763905195	8.624772038	8.685041007	8.741360684	9.063598889	9.226959576	8.593290928	8.379750512	8.468850095	8.690180256	8.945516707	9.393044415	8.724246979	8.676095306	8.885418509	9.033154408	9.155483192	9.48016265
Os.11520.1.S1_at	3.79	3.28	3.26	6.59	6.32	7.49	7.68	5.326318022	7.083926028	6.809298674	5.662384971	5.144886609	3.459667677	3.226968244	2.891305419	2.929087835	2.565290206	3.226375946	2.911943577	2.780461435	3.290436784	3.043827772	2.545238461	3.27380435	2.784373262	2.934366214	2.757961821	2.638884541	2.476599938	2.463728508	2.782925389
Os.11532.1.S1_at	3.25	2.78	3.1	5.74	6.51	5.32	6.28	5.498180646	5.2612111	5.854726288	4.698901874	4.64859199	4.104755987	3.056569521	3.246377746	3.252297009	2.822311739	3.016318359	3.039203505	3.014253727	2.973611167	2.929760754	3.03152159	3.064587062	3.132203284	3.183510298	3.048210233	3.03423328	2.788996813	3.533051159	3.393870136
Os.11549.1.S1_at	2.71	2.34	2.37	8.96	9.8	12.24	12.2	7.93880918	8.256930445	6.911523817	5.996320949	7.242897798	5.777301349	5.493077355	6.048584114	5.108655043	4.194999469	5.090361808	4.757877104	5.12029717	5.182147156	5.668085474	4.39248491	5.157637626	4.833987689	5.024218817	4.827853784	4.395191899	4.095927063	4.7083358	3.863406884
Os.11558.1.S1_at	8.4	8.71	9.08	6.74	6.88	6.41	6.41	7.56622913	7.343825291	7.573722918	8.046480147	8.616339316	8.817425001	5.436340631	5.608171592	5.995665903	5.982813973	5.788936709	5.36638571	5.595077476	5.423315949	6.253566832	6.021192918	5.875101515	5.997934677	5.43450036	5.781865169	6.060493391	5.746929832	6.042794325	5.649625719
Os.11575.2.S1_a_at	3.66	3.5	3.11	6.92	7.66	7.31	6.17	9.768869111	10.12519389	9.418896193	9.518401375	8.75373489	7.878007984	8.812609707	9.416428688	9.236854119	9.057468344	9.703457377	9.490126162	8.564063334	9.395232974	9.199584805	8.35769356	9.207578955	9.793080443	8.788873786	9.755729095	9.56543204	8.76428956	9.666477417	9.840868811
Os.11575.3.S1_x_at	5.96	6.3	5.43	9.44	8.82	8.26	8.99	12.27082967	12.01392978	13.02960645	12.91427861	11.76626387	11.7131545	8.779916639	8.839394943	9.331621023	9.072355555	8.46730737	8.95796582	8.98501415	8.604729847	9.213885025	8.947475694	8.12477572	8.809886	9.374051495	8.815759986	9.386290783	9.114290298	8.683245999	9.23503881
Os.11575.4.S1_x_at	2.99	2.73	2.75	9.32	9.51	11.98	12.15	9.723150664	11.40564674	10.45970825	9.674661906	9.663833809	7.431940478	6.471062702	6.947254283	6.262186396	5.009220928	6.516061173	5.61792244	6.221126574	6.939083224	6.916711087	6.162823954	7.169010673	6.173494667	6.088564493	5.783095774	5.800004039	5.547900545	5.740972506	4.943439362
Os.11578.1.S1_at	2.61	2.32	2.33	6.54	6.3	8.36	7.38	4.615634051	5.581140311	5.519453841	5.317872032	5.308379079	4.912793552	3.58553498	4.231497383	3.604773681	3.958580374	4.416255548	4.124189876	3.684143636	3.870006988	4.070436469	4.574379327	4.014482285	4.374706527	3.867638781	4.123445956	4.296229887	4.241031352	4.511115914	4.235543489
Os.11584.1.S1_at	2.59	2.74	2.28	5.47	5.79	6.74	7.03	12.44533305	12.5827371	12.55091028	12.50053817	9.053092325	7.9742597	5.469853242	5.501775534	5.309195036	4.144300343	4.548931289	4.451186822	5.000742533	5.0782078	4.635594617	4.271599228	4.167880893	3.621871468	5.162980898	4.471659289	4.352157403	4.443218822	4.972025358	4.346414645
Os.11584.1.S1_s_at	2.59	2.93	2.53	5.89	5.67	6.63	7.24	7.104389082	9.669685865	8.238614918	7.931742144	8.724176162	7.202545059	5.96941757	7.864897046	6.409203481	4.911287001	9.066237799	6.812620716	6.310354613	8.377578583	7.694465384	4.79850494	8.971877648	7.826674816	5.425908964	4.870947004	4.287086288	4.717110681	4.04688721	3.894339205
Os.11584.2.S1_x_at	4.46	3.41	3.28	8.14	7.99	6.92	8.26	12.87760431	12.64405004	13.11803586	12.91272845	12.00371817	10.17846567	8.725646521	9.039066389	9.093425625	6.793589893	6.307060242	7.4387773	8.231049883	8.760788636	8.481865996	6.870794508	5.896507375	6.560111216	8.933806059	8.82954936	8.713931794	7.52389969	7.717834117	8.545139902
Os.11585.1.S1_at	9.62	9.59	9.73	8.91	8.86	8.64	8.72	11.97650326	11.74958036	12.24088075	12.06684937	11.84922133	12.19946991	10.43626448	10.53848076	10.54172234	10.52401997	10.77732495	10.66327253	10.59827782	10.54671616	10.54388316	10.73244341	10.52405887	10.71599249	10.59694306	10.60644925	10.66540048	10.51480987	10.68539891	10.57420226
Os.11587.1.S1_at	2.6	2.89	2.15	6.68	7.03	8.28	8.87	6.357949571	7.301011405	7.591911251	6.881113961	6.949184722	4.631558328	5.261358277	6.574114451	5.566821102	4.546045636	6.86037632	6.022910572	5.026393833	5.864664513	5.724759908	5.027213025	6.660568646	6.047254859	4.726982735	4.524809269	4.48032081	4.887943075	5.37206883	4.377293701
Os.11595.1.S2_at	3.38	3.73	3.77	4.93	4.6	4.7	4.64	10.13736263	9.990089778	11.62728764	11.79452553	10.43051528	8.242893035	6.014471688	5.760753051	5.339127885	4.35945171	4.474937172	4.532867655	6.172461919	6.125312323	5.405111895	4.536107112	4.251679605	4.052520881	5.431652831	5.292946107	4.490997259	4.85554545	4.471935942	4.272826414
Os.11596.1.S1_at	3.51	3.74	3.77	5.9	6.01	5.63	5.11	5.532117437	5.942202474	6.420224683	6.014544991	5.805945029	6.721659748	2.941993176	2.626297063	2.762624096	2.685109749	2.799804641	2.733394364	2.9095591	2.597387837	2.71410589	2.618772823	2.879143328	2.810736594	2.879143328	2.551644163	2.902427813	2.592400864	2.801310141	2.736440602
Os.11620.1.S1_a_at	5.68	5.57	5.72	7.21	6.96	7.09	7.48	7.253809674	7.284051372	8.190076514	7.577527019	7.150904875	6.575433357	7.601169105	8.03794834	7.850484761	6.981492409	7.094160744	7.081083971	7.603773716	7.864503385	7.424566541	6.264354967	6.864377697	6.886945367	5.980083548	7.096264715	6.532393992	5.749069496	6.033861052	5.844337753
Os.11623.1.S1_a_at	4.13	3.55	4.35	9.31	8.78	7.47	7.94	13.1519441	13.25913564	13.68085396	13.58617128	12.69734553	11.60018704	11.84804917	11.96273746	11.96484237	11.26865903	10.38085969	10.27202984	11.27725809	11.3699453	10.73788292	9.716134238	8.309620025	7.998910662	11.89046169	11.13462645	11.5585944	10.88206748	10.57362764	10.30856312
Os.11626.1.S1_at	3.36	3.64	3.05	8.94	8.82	10.71	11.24	10.20532897	10.72833721	10.44989147	10.08237528	8.777353958	7.512890551	9.814399201	9.361613441	8.942858428	7.346936116	7.905781749	7.386262885	9.528220526	9.608094041	9.242371306	7.404148273	8.073994001	7.537005139	9.27110363	8.527649339	8.32414575	7.702502793	7.550051939	6.503657234
Os.11636.1.S1_at	9.35	9.82	9.05	5.06	5.59	3.58	5.37	8.878339116	10.19729042	7.455590252	8.015052591	9.726134695	12.08439983	5.24697777	4.901391629	3.413126935	4.355335938	5.820940403	4.772184234	4.956255797	4.628285944	4.292449872	5.486681995	5.862500274	4.829147685	4.683793234	5.461931548	5.146840785	4.551022506	5.572026628	4.863011286
Os.11637.1.S1_at	3.32	2.49	3.18	5.66	6.96	6.29	6.32	1.458628732	0.009590826	3.624346588	0.310375024	0.652454371	-0.211922396	3.517239441	3.240476476	3.009892398	2.822311739	2.695376694	2.58499142	3.051254138	3.210159784	2.748122807	2.698445426	2.881432413	2.634990828	3.139551249	2.822063864	2.982272498	2.868771313	2.911722301	2.554518407
Os.11639.1.S1_at	3.46	2.39	2.34	7.76	8.27	9.99	9.94	9.214999019	10.5380725	10.43659704	9.504056233	10.43007615	7.855522589	5.609904276	9.257885206	8.024733497	5.239236195	9.610823829	8.364353383	5.897543258	8.650825879	8.619837853	6.500933185	9.400289488	8.66599864	5.204849393	4.768729575	4.821390516	4.452925006	4.847193455	4.545490788
Os.11655.1.S1_at	6.71	7.02	7.65	4.2	4.66	5.04	4.42	7.600790091	6.653404021	6.379185995	6.730408998	8.23497546	7.831167877	8.14949339	7.700561025	7.638709489	8.829223445	8.193505901	8.647899505	7.757240714	7.337779172	7.245133509	7.567918665	7.954268758	8.748183768	7.45876982	8.057948957	8.223487303	7.969866555	8.008960366	8.666001209
Os.11686.1.S1_at	7.92	7.74	7.95	6.86	6.98	6.6	6.77	8.261098243	8.543171055	8.241163285	8.38956251	8.993527187	9.186659017	5.855198571	6.031061265	6.034297577	5.913580339	6.078535934	5.821185659	5.659368973	6.474132278	6.351817803	6.052320629	6.192992443	6.116354154	5.26151435	6.00615927	5.398087232	5.712913041	6.409933011	5.550636457
Os.11687.1.S1_a_at	5.91	6.21	6.12	6.69	6.75	6.66	6.78	10.41004849	10.33833527	10.56581611	10.55725307	10.23388327	9.924802114	8.995061124	9.342589769	9.16251553	9.17981339	9.404177233	9.258842757	9.157430411	9.266380805	9.074257031	9.353398113	9.448017001	9.307142279	9.300783564	9.350952452	9.130977941	9.361366419	9.30244302	9.265643571
Os.117.1.S1_at	3.27	2.97	3.1	6.77	7.89	9.13	9	1.274995124	6.698996301	4.474059582	3.618966868	0.241339881	3.086082286	3.559263828	3.726746297	3.579510531	3.290848994	5.006830841	4.163546086	3.386967529	4.36487993	5.598495013	3.80899759	5.333273065	5.178394282	3.427688031	3.750842419	4.070526899	3.562645549	4.2281944	3.28289603
Os.11719.1.S1_at	2.8	2.58	2.42	5.21	5.34	6.4	6.54	11.90652236	11.80456264	11.95691335	11.84860338	7.712705822	7.067186944	5.708875353	5.420191622	5.448979976	4.964760576	4.904368879	4.885677972	4.869716491	4.794687641	4.695025601	4.529070087	4.569257	4.07687581	5.522372706	4.931696162	4.759043024	4.681374341	4.453556888	4.664500595
Os.11725.1.S1_at	2.95	2.65	2.67	7.04	8.06	9.8	9.32	4.656147381	4.68683665	4.593234239	5.003129956	4.744968348	4.385714026	4.78823273	5.094915083	5.516073093	4.783935948	5.064166363	5.139829529	4.509739851	4.801998422	5.853256592	4.943439362	5.667478241	5.293096812	5.068063734	4.148844915	4.294767269	4.522021154	4.981992875	4.302370598
Os.11749.1.S1_at	5.57	5.29	4.64	7.4	7.73	7.32	7.74	6.48513536	6.363153552	7.096040422	6.99494171	5.438598926	6.011582853	4.534203564	4.094288561	4.24205933	4.343569932	3.931425659	4.165404535	4.530182973	3.848770926	3.981785258	4.186036741	3.867193358	4.014367591	4.512465363	3.848958839	4.040924386	4.219875199	4.187182065	4.052624132
Os.11754.1.A1_at	4.97	4.9	4.72	6.04	6.11	6	5.93	6.159354699	8.046622018	5.659253846	6.227687174	5.639145321	5.373850021	4.568414675	4.630547502	5.016002035	5.329527859	5.489148193	5.487292914	4.417708387	5.154814851	5.569124994	5.590086357	5.856671827	5.690336002	4.539318859	4.783456553	4.752942036	5.353425538	5.022617147	5.081854401
Os.11759.1.S1_at	5.23	5.72	5.78	7.73	7.74	8.09	8.61	11.34129086	10.99600734	12.25814789	12.18517587	10.07100642	11.04479709	8.650386491	9.298072082	8.914141576	8.051256892	8.169597769	8.311333804	8.95553937	9.607930976	9.242404397	8.285237236	8.421738242	8.734906149	8.769071702	9.68367084	9.342359999	8.717905838	9.562234257	9.652543174
Os.11767.1.S1_s_at	4.35	4.78	4.43	6.93	7.53	7.8	7.52	9.103615656	9.258994657	8.026589835	7.77111967	7.943985773	7.236760468	8.621331316	8.144860514	7.299086128	8.056808653	7.004591572	7.079559945	8.487845684	8.712178467	8.22362812	8.151878536	7.474123349	7.493010637	8.909702732	8.667935803	7.990394095	8.557007899	8.867696515	7.567497328
Os.11774.1.S1_s_at	9.13	9.2	9.06	8.34	8.35	7.94	8.13	10.1442886	10.74196409	10.62981194	10.85760784	9.893946124	10.21833316	6.034915541	5.669493712	5.469929776	5.049696909	5.015662505	5.131282584	5.694596902	5.584232332	5.891207785	4.947715194	5.631593126	5.669476663	5.653365588	5.534689899	5.29336195	4.742087068	5.853156068	5.48491288
Os.11775.1.S2_at	2.84	2.6	2.66	4.35	3.95	4.1	3.8	8.043907674	7.730422584	9.427105383	9.494301595	5.167771375	7.142668705	3.706700676	3.821481703	3.278024509	3.708572787	3.746285896	3.671917774	3.083934256	3.652455078	3.481427786	3.908347465	3.979662119	4.047095936	2.87191351	3.952817755	3.844493825	3.177224657	3.796048677	4.072691186
Os.11778.1.S1_a_at	2.62	2.55	2.57	5.77	6.37	7.63	7.74	10.60215137	10.11605799	11.87263641	11.37915631	6.111630224	6.598575126	3.94607138	4.73660452	4.299680958	4.246679817	5.40057732	4.41798528	4.376394001	4.647232086	4.716769337	4.938403796	4.954822613	4.493717968	4.25444386	4.619958159	4.699757595	4.226815125	5.343514778	4.356948404
Os.11785.1.S1_at	7.75	7.97	8.1	6.94	6.89	6.44	6.68	10.51346114	10.26548612	10.46433132	10.62346087	10.54783923	10.62864603	9.611266349	9.842408948	9.822511145	9.845124453	10.32193926	10.24643433	9.366997828	9.568331351	9.821612053	9.906895995	10.20608897	10.46513316	9.133186185	10.04783362	9.985256081	10.00239943	10.37452677	10.15498644
Os.11786.2.S1_at	4.21	2.83	2.63	7.88	6.96	6.89	8.22	14.46681572	14.52463353	14.35340876	14.43131477	13.32464468	14.17090306	9.112070284	8.65082293	8.198910686	7.811876082	5.373619554	6.482271503	10.93344056	10.11547526	9.72685601	9.512651231	5.996129956	7.322405002	9.572173749	8.486912971	8.567875114	7.766728409	7.251301915	7.731087787
Os.11786.2.S1_x_at	4.89	4.97	5.33	7.79	8.03	9.26	9.14	10.05198379	10.57504755	10.60277309	10.2432216	8.824245965	8.378880053	9.612188426	9.485533921	9.162301497	8.306785212	8.568398496	8.208675944	9.26866526	9.683065883	9.405932642	8.151024351	8.651103785	8.321661469	9.362711888	8.955656118	8.852965073	8.517376974	8.125564286	7.9894285
Os.11791.1.S1_at	6.05	6.17	6.39	4.78	5.16	4.5	4.91	6.010195751	6.449001685	6.232633898	5.624624405	6.525984276	6.454164375	8.71507689	9.049941539	9.159756088	9.408218948	9.440321827	9.401967529	8.632158693	9.296059494	9.567476512	9.129205646	9.591588915	9.573440854	8.733045462	9.045587437	9.422920653	9.267625496	9.055508561	9.066427134
Os.11800.1.S1_at	2.97	2.89	3.12	6.65	7.86	8.99	9.19	7.797090819	8.748045217	9.380727284	8.614345444	7.365211349	6.67647899	5.575702801	6.911250263	6.032746438	5.595555082	7.628219074	6.368611033	5.770188692	6.714653859	6.245775152	6.044695874	7.044667901	6.601230992	4.609383319	4.961374898	4.570334842	5.215946429	5.098556738	4.218280115
Os.11800.1.S1_s_at	6	6.38	5.64	7.8	8.26	8.84	8.39	8.942543828	9.717739818	9.411608435	9.190846929	8.395247067	8.672319258	5.320442022	5.413785124	4.973674877	5.39707516	6.188353153	5.399599387	5.815925177	5.534689899	5.369492139	5.890334463	6.069325215	5.965541724	4.960608139	5.009168112	4.499417501	5.847961795	5.552852301	5.323129409
Os.11804.1.S1_at	4.48	4.19	4.1	5.8	6.06	6.12	6.36	9.873468721	9.66612634	10.35002202	10.13248688	9.717410819	9.695748542	7.42992071	7.17984167	6.864175994	7.23937202	6.851978339	6.780362386	7.34604796	7.11520043	6.664828717	7.439413073	6.845930513	6.743319893	7.041026685	7.091204869	6.587671218	7.241624574	6.982682022	6.720813474
Os.11805.1.A1_s_at	3.92	3.99	2.29	7.44	7.32	8.21	8.24	10.4699877	11.23443426	11.43245316	11.02879014	9.339564998	7.958703502	7.027342756	7.285702487	6.66898503	5.982813973	6.346900068	6.016019255	6.646557779	7.087581137	6.638309164	5.809474252	5.933432804	5.585659076	6.365142313	5.80500907	5.606768169	5.780662016	5.394609353	5.809303392
Os.11808.1.S1_at	3.78	3.85	3.87	7.43	8.22	9.43	9.51	2.74451419	4.21849446	1.636849634	3.604439069	3.803144358	3.743008633	6.637543977	6.293012105	5.303072524	5.556593572	4.24364733	4.762549622	6.017431784	5.904327028	6.057287506	5.394960885	5.079578333	5.136170269	5.510974692	5.151638845	4.612807203	5.390635989	5.24055602	4.370431565
Os.11816.1.S1_at	4.14	2.68	2.68	7.42	6.31	7.42	7.16	11.02266603	10.83542674	11.13799015	11.51976401	12.19647918	10.32845054	3.533313133	3.789027482	4.029357446	3.327648327	3.308243871	3.401197083	3.675047207	3.537270287	3.531446261	3.460982853	3.346510924	3.284622378	3.250577169	3.39446026	3.23261585	3.177064328	3.060838143	3.471197473
Os.1182.1.S1_x_at	3.78	3.4	3.2	5.51	5.86	6.3	6.76	10.20437551	10.40636447	11.07958478	10.49813117	8.733144158	7.700155313	8.819323178	8.138630504	8.135674192	8.216912988	7.489000399	7.677488191	8.990480943	8.742902393	8.725717924	8.537267511	8.100701612	8.195481251	8.617286873	8.128240065	7.996276783	8.154172321	7.798510613	7.378152167
Os.11834.1.S1_at	3.54	2.59	2.7	6.88	7.05	8.66	8.87	11.44806983	10.7506065	12.50302319	12.06459121	9.71421632	10.26874082	7.294074249	8.10947802	6.547379755	3.673348989	4.046222443	4.824977317	5.863041204	6.841712693	5.417401256	3.967972698	3.660935681	3.861909863	5.24588451	6.018807784	4.147300453	4.490834427	5.969210908	4.836712303
Os.11840.1.S1_at	6.04	6.45	6.07	7.71	7.29	7.3	7.29	8.047723774	7.859062611	8.823255769	8.515029578	8.302081385	9.014218583	2.965418377	3.791214756	2.940676676	2.967667065	4.014063315	3.472342457	3.117139486	3.652048471	3.255366085	3.099270467	3.371946423	3.974608097	3.316878456	3.301467007	3.384184794	3.322419654	3.452474176	3.287208561
Os.11846.1.S1_at	5.13	5.71	5.43	9.63	9.99	8.33	8.59	4.934742937	2.435969894	1.589106696	2.182504799	4.96547032	5.080107595	5.72545779	5.540278932	5.292791072	6.109595518	5.460133868	5.339384787	5.89450879	5.326659387	5.120304798	5.792666313	5.560288653	5.253597244	5.810525004	5.577981625	5.760450815	6.208575615	5.555304155	5.430032015
Os.11851.1.S1_at	2.58	2.52	2.54	3.36	3.15	3.02	3.18	0.439740144	4.219834524	4.577755097	1.874214657	2.440176175	2.183029099	3.061838443	3.37374644	3.012448049	3.067466283	3.487957738	3.341213851	3.203777194	3.062071554	3.347366727	3.403425367	3.581029813	3.58415537	3.288353527	3.320867275	3.3877057	3.341213851	3.451142384	3.387046496
Os.11866.1.S1_at	6.72	6.15	6.74	5.25	5.3	4.92	5.11	9.214489125	9.194707615	8.530812069	8.294335857	3.045350353	5.099981037	7.503852233	7.327000874	7.369894129	7.405995301	7.102292586	6.990114773	7.589283055	7.264540965	7.222395298	7.261855469	7.093554193	7.178602713	7.618602995	7.882442449	7.754375659	7.794143109	7.576029985	7.774733454
Os.11903.1.S1_at	3.19	3.32	2.87	6.2	5.21	5.13	5.27	7.174246607	7.502179411	5.79370084	6.815908399	7.080465803	7.396681837	4.42696621	3.978605678	3.735616925	4.238342504	4.409967611	4.395367546	4.144798964	3.9404767	3.957644314	4.191202305	4.526091777	4.479655034	4.152972311	4.028561819	4.148645148	4.323852647	3.968070206	4.341202869
Os.1191.1.S1_at	2.25	2.4	2.95	4.54	5.18	5.73	5.63	3.876644635	5.199743006	5.664172764	5.084459761	4.06650256	5.343425589	6.312081318	6.097697902	5.72545119	6.120757098	5.996950725	6.089649172	6.094361473	5.963710575	6.286659853	7.101484896	6.241694821	6.386070119	6.221331869	6.101454646	6.198539904	6.539460692	6.20516104	5.593063443
Os.11914.1.S1_at	7.54	8.46	8.62	6.05	5.82	5.6	5.93	8.113559865	8.383237717	8.126725119	7.704560767	10.23866746	10.48898489	11.24339181	11.24106372	11.25968756	11.47369606	11.28411456	11.4998457	11.37112798	11.11964114	11.32662905	11.45496673	11.3525449	11.46467322	11.30653008	11.31485943	11.23835067	11.3838085	11.32893764	11.37653853
Os.11919.1.S1_at	2.86	3.51	2.74	4.76	4.93	4.51	4.73	7.11053029	8.937700431	8.016167567	7.377644358	7.0108134	6.586200283	6.759969821	5.596026134	5.372900735	5.253769295	5.292785724	5.09224267	6.222474509	5.869502524	6.04001582	5.372900735	5.974902286	4.945406767	6.121043505	4.997120756	4.707231025	5.610911826	4.470684303	4.310612961
Os.11920.1.S1_s_at	2.99	3.23	3.16	4.73	4.38	4.85	5.26	7.834900792	9.43397136	8.779213749	7.609548139	7.438209668	5.583281383	5.733005624	6.141913917	5.036388097	4.759061201	4.195216256	4.227892928	4.918552623	5.792958125	5.379915074	4.276294805	3.966167203	3.285143052	5.433640183	4.672192577	4.902330819	4.764993125	4.846213964	4.281911472
Os.1193.2.S1_at	7.79	7.56	7.54	8.82	8.6	8.92	8.81	9.041459296	8.892363702	9.234736015	8.957412608	9.084104138	9.101878525	9.122862256	9.151166184	9.104655285	9.583292067	9.474172347	9.525570365	9.313187063	9.436510899	9.401344357	9.911211637	9.754845705	9.624442359	9.334575369	9.430016228	9.238227808	9.961306927	9.63574218	9.875204958
Os.11931.1.S1_s_at	7.27	7.53	7.55	6.54	6.44	6.05	6.32	10.96523596	10.70497568	11.39544845	11.08100401	10.83034882	10.94794371	11.15732622	11.79467907	11.23330188	11.37778183	11.82337515	11.41849978	10.53828906	11.17476304	10.8825819	11.01270484	11.24950096	10.85892533	10.49327503	11.24524413	11.02394074	11.01565371	11.15844428	11.00408091
Os.11945.1.S1_at	6.96	6.8	7.16	5.41	4.7	4.63	4.19	7.876842284	7.680767394	7.399717984	7.294464525	7.757770011	8.125542623	4.486617596	4.051822905	4.385721709	4.738664912	4.8726248	4.764335683	4.807012383	4.612225804	4.679677579	4.998927258	4.660171166	4.967648415	4.854002098	4.273243524	5.078411139	5.321964147	4.961374898	4.677690137
Os.11952.1.S1_at	2.58	2.21	2.53	6.1	5.79	7.64	7.68	1.86251487	4.277947564	0.664956076	4.526932667	2.776581999	3.450445868	3.098994837	2.884349127	2.830846106	3.210433025	2.805806017	3.296996681	3.112022776	3.526139229	2.911695942	2.901619095	3.25107291	3.199489253	3.349869264	3.190681168	3.205905004	3.324177015	2.919472332	3.081639752
Os.11962.1.S1_at	6.96	7.07	6.87	7.83	7.83	8.19	8.21	10.17688372	10.33666276	10.42434478	10.25395382	10.24359054	10.17026309	9.061044612	9.177163892	8.990744211	9.189720689	9.190865793	9.047083005	9.102179353	9.296335719	8.826296772	9.156554738	9.190325407	9.169467607	8.901244193	9.267034378	8.993073272	9.172061501	9.274825106	8.910785586
Os.11983.1.S1_at	6.52	6.39	6.52	5.93	5.89	5.72	5.7	8.962491184	8.782958907	8.25935253	8.388443571	8.958343908	9.184255495	5.60114722	5.746354209	5.841182523	5.729295654	5.926941324	6.01188732	5.237110337	6.056918211	5.764720068	5.541700081	5.976236072	5.792594216	5.069928548	5.748741374	5.783065881	5.421141084	5.932475061	5.89657845
Os.11995.1.S1_at	7.75	7.75	7.14	10.54	10.47	11.89	11.71	12.12322581	13.06856501	12.71820534	12.89776606	11.46300319	10.03004634	11.01344115	11.53367237	10.96550895	10.6597108	11.88294778	11.73841069	11.23677657	11.46956213	11.19340697	11.43928965	11.92948452	11.6326928	10.45825609	9.230300467	9.537661305	10.24795861	9.060588216	9.069738897
Os.12000.1.S1_at	9.59	9.64	9.71	9.33	9.27	9.35	9.34	12.48944158	12.30783263	12.38137802	12.4127048	12.53823259	12.70204279	11.6491617	11.84430179	11.67123041	11.57606387	11.71795301	11.46869422	11.61542952	11.67648116	11.4626973	11.46440064	11.68938035	11.39093165	11.78041402	11.73367971	11.64629915	11.72893646	11.6157154	11.58477615
Os.12012.1.S1_at	2.72	2.64	2.74	4.02	3.9	3.46	4.04	5.169949046	7.944881866	4.946230227	5.017383023	4.754149936	5.438256251	3.167755883	3.264282055	3.387096247	3.188577791	4.795187608	3.468466522	3.398813241	3.999312474	4.427339798	2.45819653	5.633068505	4.939633808	3.261533315	2.979628603	2.910706251	2.985707367	2.545893972	3.109179931
Os.12018.1.S1_at	6.45	5.68	5.12	8.3	8.33	8.04	8.29	7.337282929	7.122041091	8.362373449	7.983119021	7.247680716	8.056892366	3.072474757	2.802796639	2.627731872	2.738599529	3.189546068	3.159616105	2.874244497	2.747336223	3.188620344	2.72572828	3.156971703	3.392896957	2.773416491	2.767867738	2.803395899	2.787935336	3.352407128	3.062307335
Os.12019.1.S1_x_at	11.43	11.36	10.72	8.99	9.09	9.64	8.94	10.0444351	9.95564119	9.088896867	8.922762777	11.18130758	11.31445862	9.347064286	8.688912339	8.50737633	9.464496559	9.305709754	9.639011816	9.667909873	8.404867199	8.743715906	9.139915262	8.871150497	10.06254433	8.640982362	9.12376927	9.390142706	9.212343666	9.426625826	9.702065475
Os.12023.1.S1_at	4	4.16	3.38	5.83	6.87	6.81	6.24	4.701194161	6.329548806	4.188891446	6.019270465	6.358194037	6.008910374	5.153965823	5.200219956	5.399667728	5.346274114	5.680694064	5.982427758	4.972336809	5.404316772	5.484030762	4.92545218	5.702042222	5.796899529	5.193767618	5.4162905	5.470308975	5.491600889	5.459882814	5.577368116
Os.12032.1.S1_at	3.15	3.24	3.26	4.48	4.09	4.77	4.62	4.488425031	5.133481328	5.065499072	5.790933602	4.391272808	6.39260765	4.513132571	4.751601526	4.441559795	4.573752555	4.589005322	4.766415748	4.817691177	4.39191029	4.604174981	4.56738064	4.66748268	4.647660548	4.774435699	4.765188547	4.829305178	4.555985343	4.458930399	4.569378492
Os.12048.1.S1_at	8.25	8.47	8.54	10.43	10.82	11.62	11.69	10.31121473	10.88869759	11.25070108	10.80562297	8.136432376	7.734099902	8.1902721	8.69319719	7.930398253	7.37187646	9.763265277	8.659316098	7.448520055	8.957614442	8.57884975	6.901226875	9.697453742	9.205148908	7.647944771	7.407433993	6.904947244	7.305190884	7.311366969	6.8206727
Os.12049.1.S1_at	6.54	6.17	6.36	4.82	4.91	4.79	4.38	8.927019385	8.573230601	7.972692654	8.252362671	8.382649962	8.776469223	5.410208626	5.591575634	5.181865264	5.469037383	5.745736935	5.42474066	5.59986943	5.400952911	5.407345155	5.857823717	5.432252204	5.46931504	5.531953861	5.461277043	5.366808712	5.407973216	5.595172532	5.48221064
Os.12058.1.S1_at	5.25	5.11	4.48	8.11	7.88	7.62	7.8	6.981567282	7.309758271	7.085849516	7.183099388	6.424923767	5.781999604	3.774653299	3.478401714	3.058275564	3.076569269	2.834016981	2.936327151	3.829149211	3.097100516	3.228622845	2.937296796	2.450360083	2.798825433	3.732266105	3.097098385	2.866539247	3.052509955	2.909934624	2.962617992
Os.12059.1.S1_at	6.29	4.53	3.75	9.76	9.41	9.94	10.75	14.05657845	14.32439857	14.40232594	14.54327354	13.26972865	12.13804136	10.25932165	10.61733659	10.19243328	9.473895874	8.278370598	9.401059412	10.1007319	10.64761725	10.13126484	9.50596124	8.201598749	8.741909778	10.30367733	10.0031044	10.22422448	10.01181933	9.039587946	10.25923231
Os.12063.1.S1_at	7.03	5.12	5.16	10.97	10.24	11.04	12.07	14.18373617	14.48138321	13.9002253	13.92166431	14.23647767	14.09206337	11.89377045	11.9219007	11.65626837	11.10955698	9.578619861	10.75227853	11.57690874	12.10690551	11.86642168	10.87427449	9.531483131	10.1480781	11.76109266	11.62363556	11.54468556	11.15199129	10.61382955	11.14449611
Os.12067.2.S1_at	2.78	2.93	2.86	6.06	5.02	6.74	6.58	11.96999441	11.98739193	12.56862832	12.55676468	9.757324999	8.341914607	3.709480666	3.978879184	4.085084761	4.198203703	3.269576099	4.11437458	4.279148831	3.852342883	4.306262736	3.917803173	3.917445251	3.831511609	3.809161269	3.991430019	3.95266467	4.186264198	3.893105382	4.041753534
Os.12074.1.S1_at	2.86	2.42	2.53	5.2	6.33	7.11	7.12	5.82026833	5.066993283	5.796182411	6.157427785	5.654836488	4.798579371	3.153363639	3.045996555	3.380521203	3.028475832	3.191322411	3.213001374	3.386594569	3.266578552	3.182907557	3.24737908	3.432034534	3.476334956	3.046972883	3.256316002	3.282832147	3.197656951	3.366727484	3.084023728
