# Supplementary material for: A Web Tool for Consensus Gene Regulatory Network Construction
Source: Front Genet. 2021 Nov 24;12:745827. doi: 10.3389/fgene.2021.745827 (PMC8652126; doi:10.3389/fgene.2021.745827)
Supplement: Supplementary file 1 [file Presentation1.zip › chiranjib/index.php]

<!--  -->
<!-- <?php

// session_start();
// if(!(isset($_SESSION['isloggedin']))) {
// 	echo "<script>document.cookie='';</script>";
// 	echo "<script>window.open('./login.php', '_self')</script>";

// }


?> -->
<!--  -->

<!doctype html>
<html lang="en">
<head>
	<meta charset="UTF-8">
	<title>Chiranjib</title>
	<meta charset="utf-8">
	<meta name="viewport" content="width=device-width, initial-scale=1.0">
	<link href="https://maxcdn.bootstrapcdn.com/bootstrap/3.3.6/css/bootstrap.min.css" rel="stylesheet">
	<link href="cascade.css" rel="stylesheet">
	<link href="https://fonts.googleapis.com/css?family=Montserrat" rel="stylesheet">
	<link href="https://fonts.googleapis.com/css?family=Slabo+27px" rel="stylesheet">
	<script type="text/javascript" src="http://ajax.googleapis.com/ajax/libs/jquery/1.12.4/jquery.min.js"></script>
</head>
<body >

	<!-- SHOW LOADER HERE -->

	<div id="loadingdiv" style="display: none;">
		<div class="loader2">
			<div class="inner one"></div>
			<div class="inner two"></div>
			<div class="inner three"></div>
		</div>
	</div>


	<!-- MENU STARTS HERE -->

	<!-- Navbar -->

	<!-- data-spy="affix" data-offset-top="102" -->
	<div class="navbar navbar-default" data-spy="affix" id="idnavbar" role="navigation">
		<div class="container-fluid">
			<div class="navbar-header">
				<button type="button" class="navbar-toggle" data-toggle="collapse" data-target=".navbar-collapse">
					<span class="sr-only">Toggle navigation</span>
					<span class="icon-bar"></span>
					<span class="icon-bar"></span>
					<span class="icon-bar"></span>
				</button>
				<a class="navbar-brand" href="#" id="scrhom1"><img style="margin-top:-5px;" class="navbarlogo" src=""></a>
			</div>
			<div class="collapse navbar-collapse" style="align-items: center;">
						<ul class="nav navbar-nav" style="margin-left: 50px;">
								<li><a href="#" style="font-size:20px;" id='scrhome_screen' class="hidden-xs" >Home</a></li>
								 <li><a href="#" id='scrhome_screen' class="visible-xs"  data-toggle="collapse" data-target=".navbar-collapse">Home</a></li>
								
								<li><a href="#" style="font-size:20px;" id='scranalysis_screen' class="hidden-xs" >Analysis</a></li>
								 <li><a href="#" id='scranalysis_screen' class="visible-xs"  data-toggle="collapse" data-target=".navbar-collapse">Analysis</a></li>
								
								<li><a href="#" style="font-size:20px;" id='scrhelp_screen' class="hidden-xs" >Help</a></li>
								<li><a href="#" id='scrhelp_screen' data-toggle="collapse"  class="visible-xs" data-target=".navbar-collapse">Help</a></li>

								<li><a href="#" style="font-size:20px;" id='scrcontactus_screen' class="hidden-xs" >Contact Us</a></li>
								<li><a href="#" id='scrcontactus_screen' data-toggle="collapse"  class="visible-xs" data-target=".navbar-collapse">Contact Us</a></li>
								
								
							</ul>
						</div><!--/.nav-collapse -->
					</div>
				</div>
				


<!-- START HOME SCREEN -->

				<div class="container fullscreen" id="home_screen">
					
					<div class="row">
						<div class="col-lg-12">
							<fieldset><p class="descriptionHead" style="font-size:35px;"><span style="color:green;">C</span>onsensus <span style="color:green;">A</span>pproach <span style="color:green;">F</span>or <span style="color:green;">G</span>ene <span style="color:green;">R</span>egulatory <span style="color:green;">N</span>etwork <span style="color:green;">C</span>onstruction </p>
								<p id="descritionText" style="text-align:justify;"><b>An Consensus Approach for constructing Gene Regulatory Network using Fisher's Weighted Method. The probability values of each Edge obtained from four different methods i.e. Correlation, Principal component regression, Partial least square regression and Ridge regression are combined using Fisher's Weighted method. Only the significant Edges obtained from four methods are considered for Ensemble network construction.</b></p>
							</div>
							</div>
						</div>


		 <!-- Analysis screen -->

		 <div class="container fullscreen" id="analysis_screen">
			<fieldset style="margin-bottom:60px;">
			 <h2>Analyse with data</h2><br>
			 <div class="row">				
					<div class="col-lg-9">
						<div class="panel panel-success"  height="650px" width="100%">
							<!-- <div class="panel-heading">Maps</div> -->
							<div class="panel-body">
								<div id="excel_upload" style="" >
									
										<h4 style = "width: fit-content; padding: 4px; border-radius: 2px;">Select file to upload: </h4>

										<div>
										<input type="file" name="file" id="file" class="form-group">
										<div>
										<p id="up_excel_fail" style="font-size:15px; color:red; display:none;">respose will be here</p>
									</div>

										<button id="uploadexcelbutton" type="button" class="btn btn-success btn-excel" onclick="upload_excel()">Upload excel file</button>
										</div>
																		

								</div>
							</div>
						</div>
					</div>
				</div>
			</fieldset>
		</div>


		<!-- Next Page After Ananlysis -->

 <div class="container fullscreen" id="next_to_analysis_screen">	

			<fieldset style="margin-bottom:60px;">
			 <h2>Results</h2><br>
			 <div class="row">				
					<div class="col-lg-9">
						<div class="panel panel-success"  height="650px" width="100%">
							<!-- <div class="panel-heading">Maps</div> -->
							<div class="panel-body">
								<div id="excel_download" style="" >
									
										<h4 style = "width: fit-content; padding: 4px; border-radius: 2px;">Download the Results</h4>

										<div>
											<div id= "excel_download" class="form-group" style="">
												<button id="file1_download" class="btn btn-success btn-lg"  onclick= "down_excel_file(this.id)" style="width: 40%; text-align: left;"><a id="file1_download_anch" href="" target="_blank"></a>Principal Component Regression</button>							
											</div>
										</div>

										<div>
											<div id= "excel_download" class="form-group" style="">
												<button id="file2_download" class="btn btn-success btn-lg"  onclick= "down_excel_file(this.id)" style="width: 40%; text-align: left;"><a id="file2_download_anch" href="" target="_blank"></a>Partial Least Square</button>							
											</div>
										</div>

										<div>
											<div id= "excel_download" class="form-group" style="">
												<button id="file3_download" class="btn btn-success btn-lg"  onclick= "down_excel_file(this.id)" style="width: 40%; text-align: left;"><a id="file3_download_anch" href="" target="_blank"></a>Ridge Regression</button>							
											</div>
										</div>

										<div>
											<div id= "excel_download" class="form-group" style="">
												<button id="file4_download" class="btn btn-success btn-lg"  onclick= "down_excel_file(this.id)" style="width: 40%; text-align: left;"><a id="file4_download_anch" href="" target="_blank"></a>Correlation</button>							
											</div>
											
										</div>	
											<br>
											
										<button id="uploadexcelbutton" type="button" class="btn btn-success btn-lg" onclick="further_analysis()">Go for Consensus analysis</button>
										</div>
																		
									<div>
										<p id="up_excel_fail" style="font-size:15px; color:blue; display:none;">respose will be here</p>
									</div>
								</div>
							</div>
						</div>
					</div>
				</div>
			</fieldset>
		</div>


			<!-- Final Result page -->

 <div class="container fullscreen" id="final_result_screen">
		
			<fieldset style="margin-bottom:60px;">
			 <h2>Final Results</h2><br>
			 <div class="row">				
					<div class="col-lg-9">
						<div class="panel panel-success"  height="650px" width="100%">
							<!-- <div class="panel-heading">Maps</div> -->
							<div class="panel-body">
								<div id="final_file_download" style="" >
									
										<h4 style = "width: fit-content; padding: 4px; border-radius: 2px;">Download the Result</h4>

										<div>
											<div id= "final_file_download" class="form-group" style="">
												<button id="final_file_downButton" class="btn btn-success btn-lg"  onclick= "final_file_download()" style="width: 35%; text-align: left;"><a id="final_file_download_anch" href="" target="_blank"></a>Consensus Network</button>							
											</div>
										
										<!-- <div>
											<br>
										<button id="uploadexcelbutton" type="button" class="btn btn-success" onclick="further_analysis()">Go for analysis</button>
										</div> -->
																		
									<div>
										<p id="up_excel_fail" style="font-size:15px; color:blue; display:none;">respose will be here</p>
									</div>
								</div>
							</div>
						</div>
					</div>
				</div>
			</fieldset>
		</div>

					<div class="container fullscreen" id="help_screen">
						
					
					<div class="row">
						<div class="col-lg-12">
							<fieldset><p class="descriptionHead" style="font-size:40px;"><span style="color:green;">H</span>elp</p>
								<p id="descritionText" style="text-align:justify;"><b>write some thing</b></p>
							</div>
							</div>
						</div>

<div class="container fullscreen" id="contactus_screen">
					
					
					<div class="row">
						<div class="col-lg-12">
							<fieldset><p class="descriptionHead" style="font-size:40px;"><span style="color:green;">C</span>ontact <span style="color:green;">U</span>s</p>
								<p id="descritionText" style="text-align:justify;"><b>write some thing</b></p>
							</div>
							</div>
	</div>

	
									<script src="https://code.jquery.com/jquery-1.11.3.min.js"></script>
									<script src="https://maxcdn.bootstrapcdn.com/bootstrap/3.3.6/js/bootstrap.min.js"></script>
									<script type="text/javascript" src="./chira_webscript.js"></script>
								</body>
								</html>
