# Supplementary material for: A Web Tool for Consensus Gene Regulatory Network Construction
Source: Front Genet. 2021 Nov 24;12:745827. doi: 10.3389/fgene.2021.745827 (PMC8652126; doi:10.3389/fgene.2021.745827)
Supplement: Supplementary file 1 [file Presentation1.zip › chiranjib/Main_files/file_paths.php]

<?php

$parent_path="C:/xampp/htdocs/chiranjib";
//C:\Program Files\R\R-3.5.0\bin

$R_path="C:\Program Files\R\R-3.5.0patched\bin";

$upload_to_path = $parent_path."/Uploaded_files/";

$r_code_path = "C:\\xampp\\htdocs\\chiranjib\\R_Codes\\";

$intermediate_result_path=$parent_path."/intermediate_results_files/";

$final_result_path = $parent_path."/final_results_files/";


?>
