# Supplementary material for: A Web Tool for Consensus Gene Regulatory Network Construction
Source: Front Genet. 2021 Nov 24;12:745827. doi: 10.3389/fgene.2021.745827 (PMC8652126; doi:10.3389/fgene.2021.745827)
Supplement: Supplementary file 1 [file Presentation1.zip › chiranjib/Main_files/final_analysis.php]

<?php

require("./file_paths.php");


$input_folder= $_POST['interresult_folder'];
$input_files_path = $intermediate_result_path.$input_folder."/";

$files_path= str_replace("/", "\\", $input_files_path);

$PCR_path=$files_path."PCR.csv";
$PLS_path =$files_path."PLS.csv";
$Ridge_Regression_path = $files_path."Ridge_Regression.csv";
$Correlation_path = $files_path."Correlation.csv";

//final result path
$result_path=$final_result_path;

// running R code
$R_Bin_path=$R_path;
chdir($R_Bin_path);

$rcodepath = $r_code_path;

$mchoice= "PLS2.R";

$mpath= $files_path;
#################0000000000000000000#####111111####22222222222222####333333333######44444444######5555555555555555555555####666666666666666666
$mcmd="Rscript ".$rcodepath.$mchoice." ".$mpath." ".$input_folder." ".$PCR_path." ".$PLS_path." ".$Ridge_Regression_path." ".$Correlation_path." ".$result_path;

echo $mcmd."<br><br>";

exec($mcmd,$response);
if($response){
 echo "ok";
    } else {
          echo "not done";
         }


?>
