# Supplementary material for: A Web Tool for Consensus Gene Regulatory Network Construction
Source: Front Genet. 2021 Nov 24;12:745827. doi: 10.3389/fgene.2021.745827 (PMC8652126; doi:10.3389/fgene.2021.745827)
Supplement: Supplementary file 1 [file Presentation1.zip › chiranjib/Main_files/final_file_download.php]

<?php
require("./file_paths.php");

$downloadpath=$final_result_path;

$download_folder=$_POST['interresult_folder'];

$file =$downloadpath.$download_folder."/"."final_file.csv";

if(file_exists($file)){
    echo $file;

}else{
    if(!file_exists($file)) {
        die(" Sorry, file doesnot exists");
    }
    }
  ?>
