# Supplementary material for: A Web Tool for Consensus Gene Regulatory Network Construction
Source: Front Genet. 2021 Nov 24;12:745827. doi: 10.3389/fgene.2021.745827 (PMC8652126; doi:10.3389/fgene.2021.745827)
Supplement: Supplementary file 1 [file Presentation1.zip › chiranjib/Main_files/uploadexcel.php]

<?php

require("./file_paths.php");

// file uploading in the folder
$interresultpath = $intermediate_result_path;
$uploadpath = $upload_to_path;

if (isset($_FILES['file']['name'])) {
    if (0 < $_FILES['file']['error']) {
        echo 'Error during file upload';
    }  else {
        	//uploading the excel file to the desired location
            $basename=basename($_FILES['file']['name']);
            $date_and_time= date("d_m_Y_h_i_s_");
            $upload_file = $uploadpath .$date_and_time . $basename;

            move_uploaded_file($_FILES['file']['tmp_name'], $upload_file);

            $uploaded_file_path= str_replace("/", "\\", $upload_file);
            $R_Bin_path=$R_path;
            chdir($R_Bin_path);
            $rcodepath = $r_code_path;
            $mchoice= "PLS.R";
            $mpath= $uploaded_file_path;

            $mcmd="Rscript ".$rcodepath.$mchoice." ".$mpath." ".$date_and_time." ".$interresultpath;

            exec($mcmd,$response);
             echo $date_and_time;
            // if ($response) {
            //     echo $date_and_time;
            // } else {
            //     echo 'Error occured in the R script';
            // }
        
               	
   }


    } else {
            echo 'Please choose a file';
            }

############## R conection###################

// 

?>
