# Supplementary material for: A Web Tool for Consensus Gene Regulatory Network Construction
Source: Front Genet. 2021 Nov 24;12:745827. doi: 10.3389/fgene.2021.745827 (PMC8652126; doi:10.3389/fgene.2021.745827)
Supplement: Supplementary file 1 [file Presentation1.zip › chiranjib/R_Codes/PLS2.R]

library(readr)
library(dna)

args <- commandArgs(TRUE)

file_path = args[1]
date_and_time= args[2]
pcr_file_path=args[3]
pls_file_path= args[4]
ridge_reg_file_path=args[5]
corr_file_path=args[6]
result_path=args[7]

# print(file_path)
### Data set 

Y1<-read.csv(pcr_file_path)
Y2<-read.csv(pls_file_path)
Y3<-read.csv(ridge_reg_file_path)
Y4<-read.csv(corr_file_path)
print(pcr_file_path)
print(pls_file_path)
print(ridge_reg_file_path)
print(corr_file_path)
# Y<-read.csv("D:/xampp/htdocs/chiranjib/daat_files/datafile.csv")
P1<-Y1[,6]
f1<-Y1[,5]
print(P1)
P2<-Y2[,6]
f2<-Y2[,5]
print(P2)
P3<-Y3[,6]
f3<-Y3[,5]
print(P3)
P4<-Y4[,6]
f4<-Y4[,5]
print(P4)
y<-0.1
p1<-P1[f1<y|f2<y|f3<y|f4<y]
p2<-P2[f1<y|f2<y|f3<y|f4<y]
p3<-P3[f1<y|f2<y|f3<y|f4<y]
p4<-P4[f1<y|f2<y|f3<y|f4<y]
F=(-2)*(log(p1)+log(p2)+log(p3)+log(p4))
m<-subset(Y1,f1<y|f2<y|f3<y|f4<y)
m1<-cbind(m[,2:3],F)
m2<-subset(m1,m1[,3]>=20)
F1<-m2[1:34,1:2]


  dir.create(paste0(result_path,date_and_time))
  write.csv(F1, file.path(paste0(result_path,date_and_time),"/final_file.csv"))
  
